# Supplementary material for: Bis[(1,1′-biphenyl-2,2′-di­yl)di-tert-butyl­phospho­nium] di-μ-chlorido-bis­[dichlorido­palladate(II)]
Source: Acta Crystallogr Sect E Struct Rep Online. 2012 Sep 8;68(Pt 10):m1247. doi: 10.1107/S1600536812037786 (PMC3470136; doi:10.1107/S1600536812037786)
Supplement: Supplementary file 1 [file e-68-m1247-sup1.cif]

##############################################################################
#                                                                            #
# This CIF contains the data in a paper accepted for publication in          #
# Acta Crystallographica Section E. It conforms to the requirements of       #
# Notes for Authors for Acta Crystallographica Section E, and has been       #
# peer reviewed under the auspices of the IUCr Commission on Journals.       #
#                                                                            #
# Full details of the Crystallographic Information File format               #
# are given in the paper "The Crystallographic Information File (CIF):       #
# a New Standard Archive File for Crystallography" by S. R. Hall, F. H.      #
# Allen and I. D. Brown [Acta Cryst. (1991), A47, 655-685].                  #
#                                                                            #
# The current version of the core CIF dictionary is obtainable from          #
# ftp://ftp.iucr.org/pub/cif_core.dic.                                       #
#                                                                            #
# Software is freely available for graphical display of the structure(s)     #
# in this CIF. For information consult the CIF software page                 #
# http://www.iucr.org/resources/cif/software.                                #
#                                                                            #
# This file may be used for bona fide research purposes within the           #
# scientific community so long as proper attribution is given to the journal # 
# article from which it was obtained.                                        #
#                                                                            #
##############################################################################
data_I
_audit_creation_method     SHELXL-97
_chemical_name_systematic
;
Bis[(1,1'-biphenyl-2,2'-diyl)di-<i>tert</i>-butylphosphonium]
di-\m-chlorido-bis[dichloridopalladate(II)]
;
_chemical_name_common     ?
_chemical_formula_moiety     '2(C20 H26 P +), Cl6 Pd2 2-'
_chemical_formula_sum     'C40 H52 Cl6 P2 Pd2'
_chemical_formula_iupac     '(C20 H26 P)2 [Pd2 Cl6]'
_chemical_formula_weight     1020.26
_chemical_melting_point     ?
_symmetry_cell_setting     triclinic
_symmetry_space_group_name_H-M     'P -1'
_symmetry_space_group_name_Hall     '-P 1'
loop_
    _symmetry_equiv_pos_as_xyz
    'x, y, z'
    '-x, -y, -z'
_cell_length_a     8.3247(2)
_cell_length_b     11.2697(2)
_cell_length_c     11.7004(3)
_cell_angle_alpha     73.0982(6)
_cell_angle_beta     85.0900(6)
_cell_angle_gamma     82.2708(5)
_cell_volume     1039.49(4)
_cell_formula_units_Z     1
_cell_measurement_reflns_used     9253
_cell_measurement_theta_min     3.64
_cell_measurement_theta_max     28.43
_cell_measurement_temperature     100(2)
_exptl_crystal_description     prism
_exptl_crystal_colour     'dark orange'
_exptl_crystal_size_max     0.29
_exptl_crystal_size_mid     0.22
_exptl_crystal_size_min     0.20
_exptl_crystal_density_diffrn     1.630
_exptl_crystal_density_meas     ?
_exptl_crystal_density_method     'not measured'
_exptl_crystal_F_000     516
_exptl_absorpt_coefficient_mu     1.356
_exptl_absorpt_correction_type     multi-scan
_exptl_absorpt_process_details     '(AXScale; Bruker, 2010)'
_exptl_absorpt_correction_T_min     0.6952
_exptl_absorpt_correction_T_max     0.7741
_exptl_special_details     ?
_diffrn_ambient_temperature     100(2)
_diffrn_radiation_type     MoK\a
_diffrn_radiation_wavelength     0.71073
_diffrn_radiation_source     'fine-focus sealed tube'
_diffrn_radiation_monochromator     graphite
_diffrn_measurement_device_type     'Bruker APEXII CCD'
_diffrn_measurement_method     '\f and \w scans'
_diffrn_detector_area_resol_mean     ?
_diffrn_reflns_number     39747
_diffrn_reflns_av_R_equivalents     0.0172
_diffrn_reflns_av_sigmaI/netI     0.0098
_diffrn_reflns_theta_min     2.94
_diffrn_reflns_theta_max     28.48
_diffrn_reflns_theta_full     28.48
_diffrn_measured_fraction_theta_max     0.986
_diffrn_measured_fraction_theta_full     0.986
_diffrn_reflns_limit_h_min     -11
_diffrn_reflns_limit_h_max     11
_diffrn_reflns_limit_k_min     -15
_diffrn_reflns_limit_k_max     15
_diffrn_reflns_limit_l_min     -15
_diffrn_reflns_limit_l_max     15
_refine_special_details
;
Refinement of <i>F</i>^2^ against ALL reflections. The weighted <i>R</i>-factor
<i>wR</i> and goodness of fit <i>S</i> are based on <i>F</i>^2^, conventional
<i>R</i>-factors <i>R</i> are based on <i>F</i>, with <i>F</i> set to zero for
negative <i>F</i>^2^. The threshold expression of <i>F</i>^2^ >
\s(<i>F</i>^2^) is used only for calculating <i>R</i>-factors(gt) <i>etc</i>.
and is not relevant to the choice of reflections for refinement.
<i>R</i>-factors based on <i>F</i>^2^ are statistically about twice as large
as those based on <i>F</i>, and <i>R</i>- factors based on ALL data will be
even larger.
;
_reflns_number_total     5184
_reflns_number_gt     5088
_reflns_threshold_expression     I>2\s(I)
_refine_ls_structure_factor_coef     Fsqd
_refine_ls_matrix_type     full
_refine_ls_R_factor_all     0.0150
_refine_ls_R_factor_gt     0.0146
_refine_ls_wR_factor_gt     0.0366
_refine_ls_wR_factor_ref     0.0369
_refine_ls_goodness_of_fit_ref     1.053
_refine_ls_restrained_S_all     1.053
_refine_ls_number_reflns     5184
_refine_ls_number_parameters     232
_refine_ls_number_restraints     0
_refine_ls_hydrogen_treatment     constr
_refine_ls_weighting_scheme     calc
_refine_ls_weighting_details
              'w=1/[\s^2^(Fo^2^)+(0.0139P)^2^+0.6282P] where P=(Fo^2^+2Fc^2^)/3'
_atom_sites_solution_hydrogens     geom
_atom_sites_solution_primary     direct
_atom_sites_solution_secondary     difmap
_refine_ls_shift/su_max     0.002
_refine_ls_shift/su_mean     0.000
_refine_diff_density_max     0.410
_refine_diff_density_min     -0.476
_refine_ls_extinction_method     none
_refine_ls_extinction_coef     ?
loop_
    _atom_type_symbol
    _atom_type_description
    _atom_type_scat_dispersion_real
    _atom_type_scat_dispersion_imag
    _atom_type_scat_source
    'C' 'C' 0.0033 0.0016
                         'International Tables Vol C Tables 4.2.6.8 and 6.1.1.4'
    'H' 'H' 0.0000 0.0000
                         'International Tables Vol C Tables 4.2.6.8 and 6.1.1.4'
    'Cl' 'Cl' 0.1484 0.1585
                         'International Tables Vol C Tables 4.2.6.8 and 6.1.1.4'
    'P' 'P' 0.1023 0.0942
                         'International Tables Vol C Tables 4.2.6.8 and 6.1.1.4'
    'Pd' 'Pd' -0.9988 1.0072
                         'International Tables Vol C Tables 4.2.6.8 and 6.1.1.4'
_computing_data_collection     'APEX2 (Bruker, 2010)'
_computing_cell_refinement     'SAINT (Bruker, 2010)'
_computing_data_reduction     'SAINT (Bruker, 2010)'
_computing_structure_solution     'SHELXS97 (Sheldrick, 2008)'
_computing_structure_refinement     'SHELXL97 (Sheldrick, 2008)'
_computing_molecular_graphics     '<i>OLEX2</i> (Dolomanov <i>et al.</i>, 2009)'
_computing_publication_material
                 '<i>publCIF</i> (Westrip, 2010) and <i>PLATON</i> (Spek, 2009)'
loop_
    _atom_site_type_symbol
    _atom_site_label
    _atom_site_fract_x
    _atom_site_fract_y
    _atom_site_fract_z
    _atom_site_U_iso_or_equiv
    _atom_site_adp_type
    _atom_site_calc_flag
    _atom_site_refinement_flags
    _atom_site_occupancy
    _atom_site_symmetry_multiplicity
    _atom_site_disorder_assembly
    _atom_site_disorder_group
    C C16 0.06541(14) 0.17413(10) 0.35252(11) 0.0171(2) Uani d . 1 1 . .
    H H16A 0.1167 0.1453 0.4297 0.026 Uiso calc R 1 1 . .
    H H16B 0.1288 0.1356 0.2953 0.026 Uiso calc R 1 1 . .
    H H16C -0.0451 0.1504 0.3628 0.026 Uiso calc R 1 1 . .
    C C2 0.51131(13) 0.18374(10) 0.38452(10) 0.0150(2) Uani d . 1 1 . .
    C C6 0.36510(14) 0.28059(11) 0.52998(11) 0.0182(2) Uani d . 1 1 . .
    H H6 0.2787 0.3363 0.5501 0.022 Uiso calc R 1 1 . .
    C C1 0.38564(13) 0.26782(10) 0.41465(10) 0.0147(2) Uani d . 1 1 . .
    C C3 0.61953(14) 0.11512(11) 0.47087(11) 0.0186(2) Uani d . 1 1 . .
    H H3 0.7057 0.0588 0.4515 0.022 Uiso calc R 1 1 . .
    C C5 0.47340(15) 0.21017(12) 0.61544(11) 0.0213(2) Uani d . 1 1 . .
    H H5 0.4601 0.2173 0.6947 0.026 Uiso calc R 1 1 . .
    C C4 0.60052(15) 0.12966(12) 0.58561(11) 0.0215(2) Uani d . 1 1 . .
    H H4 0.6753 0.0840 0.6441 0.026 Uiso calc R 1 1 . .
    C C17 0.32342(14) 0.50983(10) 0.22795(11) 0.0161(2) Uani d . 1 1 . .
    C C13 0.05899(13) 0.31677(10) 0.30507(10) 0.0137(2) Uani d . 1 1 . .
    C C7 0.51087(13) 0.17674(10) 0.26061(10) 0.0149(2) Uani d . 1 1 . .
    C C19 0.25132(15) 0.58473(11) 0.31437(12) 0.0215(2) Uani d . 1 1 . .
    H H19A 0.2870 0.5412 0.3951 0.032 Uiso calc R 1 1 . .
    H H19B 0.1326 0.5930 0.3149 0.032 Uiso calc R 1 1 . .
    H H19C 0.2883 0.6678 0.2884 0.032 Uiso calc R 1 1 . .
    C C18 0.26103(15) 0.57096(11) 0.10206(11) 0.0211(2) Uani d . 1 1 . .
    H H18A 0.1421 0.5790 0.1061 0.032 Uiso calc R 1 1 . .
    H H18B 0.3034 0.5190 0.0496 0.032 Uiso calc R 1 1 . .
    H H18C 0.2977 0.6539 0.0701 0.032 Uiso calc R 1 1 . .
    C C15 -0.03314(14) 0.37709(11) 0.39742(11) 0.0181(2) Uani d . 1 1 . .
    H H15A -0.0455 0.4681 0.3642 0.027 Uiso calc R 1 1 . .
    H H15B 0.0279 0.3537 0.4702 0.027 Uiso calc R 1 1 . .
    H H15C -0.1406 0.3479 0.4167 0.027 Uiso calc R 1 1 . .
    C C12 0.61554(14) 0.09816(11) 0.20828(11) 0.0190(2) Uani d . 1 1 . .
    H H12 0.7014 0.0445 0.2517 0.023 Uiso calc R 1 1 . .
    C C14 -0.02701(14) 0.36283(11) 0.18602(11) 0.0180(2) Uani d . 1 1 . .
    H H14A 0.0365 0.3286 0.1260 0.027 Uiso calc R 1 1 . .
    H H14B -0.0369 0.4542 0.1584 0.027 Uiso calc R 1 1 . .
    H H14C -0.1353 0.3350 0.1979 0.027 Uiso calc R 1 1 . .
    C C20 0.50976(14) 0.50237(12) 0.22269(13) 0.0228(2) Uani d . 1 1 . .
    H H20A 0.5562 0.4503 0.1713 0.034 Uiso calc R 1 1 . .
    H H20B 0.5491 0.4656 0.3034 0.034 Uiso calc R 1 1 . .
    H H20C 0.5426 0.5865 0.1900 0.034 Uiso calc R 1 1 . .
    C C9 0.36534(14) 0.25847(10) 0.07624(10) 0.0157(2) Uani d . 1 1 . .
    H H9 0.2817 0.3136 0.0314 0.019 Uiso calc R 1 1 . .
    C C8 0.38668(13) 0.25742(10) 0.19316(10) 0.0137(2) Uani d . 1 1 . .
    C C10 0.46880(14) 0.17729(11) 0.02614(11) 0.0183(2) Uani d . 1 1 . .
    H H10 0.4545 0.1754 -0.0530 0.022 Uiso calc R 1 1 . .
    C C11 0.59299(15) 0.09897(11) 0.09144(12) 0.0205(2) Uani d . 1 1 . .
    H H11 0.6639 0.0449 0.0557 0.025 Uiso calc R 1 1 . .
    Cl Cl3 0.06462(4) 0.07944(3) 1.07304(2) 0.01962(6) Uani d . 1 1 . .
    Cl Cl2 0.15259(3) 0.29365(2) 0.81900(2) 0.01663(5) Uani d . 1 1 . .
    Cl Cl1 0.01589(3) 0.12552(3) 0.67310(2) 0.01763(6) Uani d . 1 1 . .
    P P1 0.27397(3) 0.34725(3) 0.28353(2) 0.01179(5) Uani d . 1 1 . .
    Pd Pd1 0.041384(9) 0.110164(7) 0.868729(7) 0.01193(3) Uani d . 1 1 . .
loop_
    _atom_site_aniso_label
    _atom_site_aniso_U_11
    _atom_site_aniso_U_22
    _atom_site_aniso_U_33
    _atom_site_aniso_U_12
    _atom_site_aniso_U_13
    _atom_site_aniso_U_23
    C16 0.0169(5) 0.0132(5) 0.0208(5) -0.0040(4) 0.0012(4) -0.0037(4)
    C2 0.0129(5) 0.0132(5) 0.0177(5) -0.0035(4) -0.0001(4) -0.0018(4)
    C6 0.0177(5) 0.0209(6) 0.0170(5) -0.0038(4) -0.0011(4) -0.0060(4)
    C1 0.0135(5) 0.0149(5) 0.0151(5) -0.0025(4) -0.0017(4) -0.0025(4)
    C3 0.0134(5) 0.0170(5) 0.0230(6) -0.0027(4) -0.0025(4) -0.0010(4)
    C5 0.0214(6) 0.0260(6) 0.0173(5) -0.0072(5) -0.0036(4) -0.0046(5)
    C4 0.0180(5) 0.0228(6) 0.0213(6) -0.0059(4) -0.0071(4) 0.0009(5)
    C17 0.0149(5) 0.0123(5) 0.0208(5) -0.0032(4) 0.0008(4) -0.0042(4)
    C13 0.0118(5) 0.0128(5) 0.0162(5) -0.0021(4) 0.0006(4) -0.0037(4)
    C7 0.0127(5) 0.0126(5) 0.0181(5) -0.0020(4) 0.0003(4) -0.0026(4)
    C19 0.0229(6) 0.0161(5) 0.0280(6) -0.0024(4) -0.0005(5) -0.0103(5)
    C18 0.0236(6) 0.0157(5) 0.0210(6) -0.0038(4) 0.0000(5) -0.0001(4)
    C15 0.0161(5) 0.0174(5) 0.0204(6) -0.0012(4) 0.0035(4) -0.0064(4)
    C12 0.0152(5) 0.0159(5) 0.0242(6) 0.0015(4) 0.0009(4) -0.0049(5)
    C14 0.0151(5) 0.0192(5) 0.0193(5) -0.0013(4) -0.0033(4) -0.0043(4)
    C20 0.0151(5) 0.0189(6) 0.0337(7) -0.0055(4) 0.0013(5) -0.0052(5)
    C9 0.0152(5) 0.0149(5) 0.0169(5) -0.0023(4) 0.0007(4) -0.0043(4)
    C8 0.0127(5) 0.0117(5) 0.0163(5) -0.0015(4) 0.0014(4) -0.0039(4)
    C10 0.0193(5) 0.0188(5) 0.0184(5) -0.0039(4) 0.0034(4) -0.0082(4)
    C11 0.0187(5) 0.0173(5) 0.0255(6) -0.0001(4) 0.0045(4) -0.0088(5)
    Cl3 0.03037(15) 0.01788(13) 0.01368(12) -0.01237(11) 0.00371(10)
                                                                    -0.00635(10)
    Cl2 0.01830(12) 0.01205(11) 0.01884(13) -0.00401(9) -0.00206(10)
                                                                    -0.00193(10)
    Cl1 0.02204(13) 0.01686(12) 0.01351(12) -0.00352(10) -0.00294(9)
                                                                    -0.00237(10)
    P1 0.01112(12) 0.01095(12) 0.01294(12) -0.00073(9) -0.00015(9) -0.00320(10)
    Pd1 0.01306(4) 0.01056(4) 0.01228(4) -0.00235(3) 0.00107(3) -0.00344(3)
_geom_special_details
;
All e.s.d.'s (except the e.s.d. in the dihedral angle between two l.s. planes)
are estimated using the full covariance matrix. The cell e.s.d.'s are taken
into account individually in the estimation of e.s.d.'s in distances, angles
and torsion angles; correlations between e.s.d.'s in cell parameters are only
used when they are defined by crystal symmetry. An approximate (isotropic)
treatment of cell e.s.d.'s is used for estimating e.s.d.'s involving l.s.
planes.
;
loop_
    _geom_bond_atom_site_label_1
    _geom_bond_atom_site_label_2
    _geom_bond_site_symmetry_2
    _geom_bond_distance
    _geom_bond_publ_flag
    C16 C13 . 1.5356(15) ?
    C16 H16A . 0.9800 ?
    C16 H16B . 0.9800 ?
    C16 H16C . 0.9800 ?
    C2 C3 . 1.3945(15) ?
    C2 C1 . 1.4075(15) ?
    C2 C7 . 1.4751(16) ?
    C6 C1 . 1.3920(16) ?
    C6 C5 . 1.3939(16) ?
    C6 H6 . 0.9500 ?
    C1 P1 . 1.8003(11) ?
    C3 C4 . 1.3924(18) ?
    C3 H3 . 0.9500 ?
    C5 C4 . 1.3884(18) ?
    C5 H5 . 0.9500 ?
    C4 H4 . 0.9500 ?
    C17 C19 . 1.5335(16) ?
    C17 C18 . 1.5357(17) ?
    C17 C20 . 1.5391(16) ?
    C17 P1 . 1.8476(11) ?
    C13 C15 . 1.5371(15) ?
    C13 C14 . 1.5404(15) ?
    C13 P1 . 1.8500(11) ?
    C7 C12 . 1.3908(16) ?
    C7 C8 . 1.4100(15) ?
    C19 H19A . 0.9800 ?
    C19 H19B . 0.9800 ?
    C19 H19C . 0.9800 ?
    C18 H18A . 0.9800 ?
    C18 H18B . 0.9800 ?
    C18 H18C . 0.9800 ?
    C15 H15A . 0.9800 ?
    C15 H15B . 0.9800 ?
    C15 H15C . 0.9800 ?
    C12 C11 . 1.3930(18) ?
    C12 H12 . 0.9500 ?
    C14 H14A . 0.9800 ?
    C14 H14B . 0.9800 ?
    C14 H14C . 0.9800 ?
    C20 H20A . 0.9800 ?
    C20 H20B . 0.9800 ?
    C20 H20C . 0.9800 ?
    C9 C8 . 1.3911(16) ?
    C9 C10 . 1.3913(16) ?
    C9 H9 . 0.9500 ?
    C8 P1 . 1.7945(11) ?
    C10 C11 . 1.3890(17) ?
    C10 H10 . 0.9500 ?
    C11 H11 . 0.9500 ?
    Cl3 Pd1 2_557 2.3166(3) ?
    Cl3 Pd1 . 2.3349(3) ?
    Cl2 Pd1 . 2.2791(3) ?
    Cl1 Pd1 . 2.2709(3) ?
    Pd1 Cl3 2_557 2.3166(3) ?
loop_
    _geom_angle_atom_site_label_1
    _geom_angle_atom_site_label_2
    _geom_angle_atom_site_label_3
    _geom_angle_site_symmetry_1
    _geom_angle_site_symmetry_3
    _geom_angle
    _geom_angle_publ_flag
    C13 C16 H16A . . 109.5 ?
    C13 C16 H16B . . 109.5 ?
    H16A C16 H16B . . 109.5 ?
    C13 C16 H16C . . 109.5 ?
    H16A C16 H16C . . 109.5 ?
    H16B C16 H16C . . 109.5 ?
    C3 C2 C1 . . 119.27(11) ?
    C3 C2 C7 . . 126.57(11) ?
    C1 C2 C7 . . 114.15(10) ?
    C1 C6 C5 . . 118.86(11) ?
    C1 C6 H6 . . 120.6 ?
    C5 C6 H6 . . 120.6 ?
    C6 C1 C2 . . 121.02(10) ?
    C6 C1 P1 . . 130.24(9) ?
    C2 C1 P1 . . 108.73(8) ?
    C4 C3 C2 . . 119.62(11) ?
    C4 C3 H3 . . 120.2 ?
    C2 C3 H3 . . 120.2 ?
    C4 C5 C6 . . 120.51(12) ?
    C4 C5 H5 . . 119.7 ?
    C6 C5 H5 . . 119.7 ?
    C5 C4 C3 . . 120.69(11) ?
    C5 C4 H4 . . 119.7 ?
    C3 C4 H4 . . 119.7 ?
    C19 C17 C18 . . 110.87(10) ?
    C19 C17 C20 . . 109.39(10) ?
    C18 C17 C20 . . 109.59(10) ?
    C19 C17 P1 . . 110.43(8) ?
    C18 C17 P1 . . 110.18(8) ?
    C20 C17 P1 . . 106.27(8) ?
    C16 C13 C15 . . 109.56(9) ?
    C16 C13 C14 . . 109.59(9) ?
    C15 C13 C14 . . 109.98(9) ?
    C16 C13 P1 . . 104.76(7) ?
    C15 C13 P1 . . 111.52(8) ?
    C14 C13 P1 . . 111.29(8) ?
    C12 C7 C8 . . 119.19(11) ?
    C12 C7 C2 . . 126.66(10) ?
    C8 C7 C2 . . 114.12(10) ?
    C17 C19 H19A . . 109.5 ?
    C17 C19 H19B . . 109.5 ?
    H19A C19 H19B . . 109.5 ?
    C17 C19 H19C . . 109.5 ?
    H19A C19 H19C . . 109.5 ?
    H19B C19 H19C . . 109.5 ?
    C17 C18 H18A . . 109.5 ?
    C17 C18 H18B . . 109.5 ?
    H18A C18 H18B . . 109.5 ?
    C17 C18 H18C . . 109.5 ?
    H18A C18 H18C . . 109.5 ?
    H18B C18 H18C . . 109.5 ?
    C13 C15 H15A . . 109.5 ?
    C13 C15 H15B . . 109.5 ?
    H15A C15 H15B . . 109.5 ?
    C13 C15 H15C . . 109.5 ?
    H15A C15 H15C . . 109.5 ?
    H15B C15 H15C . . 109.5 ?
    C7 C12 C11 . . 119.26(11) ?
    C7 C12 H12 . . 120.4 ?
    C11 C12 H12 . . 120.4 ?
    C13 C14 H14A . . 109.5 ?
    C13 C14 H14B . . 109.5 ?
    H14A C14 H14B . . 109.5 ?
    C13 C14 H14C . . 109.5 ?
    H14A C14 H14C . . 109.5 ?
    H14B C14 H14C . . 109.5 ?
    C17 C20 H20A . . 109.5 ?
    C17 C20 H20B . . 109.5 ?
    H20A C20 H20B . . 109.5 ?
    C17 C20 H20C . . 109.5 ?
    H20A C20 H20C . . 109.5 ?
    H20B C20 H20C . . 109.5 ?
    C8 C9 C10 . . 118.76(11) ?
    C8 C9 H9 . . 120.6 ?
    C10 C9 H9 . . 120.6 ?
    C9 C8 C7 . . 121.31(10) ?
    C9 C8 P1 . . 129.83(9) ?
    C7 C8 P1 . . 108.86(8) ?
    C11 C10 C9 . . 120.21(11) ?
    C11 C10 H10 . . 119.9 ?
    C9 C10 H10 . . 119.9 ?
    C10 C11 C12 . . 121.24(11) ?
    C10 C11 H11 . . 119.4 ?
    C12 C11 H11 . . 119.4 ?
    Pd1 Cl3 Pd1 2_557 . 94.884(10) ?
    C8 P1 C1 . . 93.92(5) ?
    C8 P1 C17 . . 108.77(5) ?
    C1 P1 C17 . . 109.07(5) ?
    C8 P1 C13 . . 110.90(5) ?
    C1 P1 C13 . . 111.69(5) ?
    C17 P1 C13 . . 119.48(5) ?
    Cl1 Pd1 Cl2 . . 91.333(10) ?
    Cl1 Pd1 Cl3 . 2_557 90.924(10) ?
    Cl2 Pd1 Cl3 . 2_557 177.377(10) ?
    Cl1 Pd1 Cl3 . . 175.919(10) ?
    Cl2 Pd1 Cl3 . . 92.603(10) ?
    Cl3 Pd1 Cl3 2_557 . 85.117(10) ?
loop_
    _geom_torsion_atom_site_label_1
    _geom_torsion_atom_site_label_2
    _geom_torsion_atom_site_label_3
    _geom_torsion_atom_site_label_4
    _geom_torsion_site_symmetry_1
    _geom_torsion_site_symmetry_2
    _geom_torsion_site_symmetry_3
    _geom_torsion_site_symmetry_4
    _geom_torsion
    _geom_torsion_publ_flag
    C5 C6 C1 C2 . . . . 1.22(17) ?
    C5 C6 C1 P1 . . . . -177.59(9) ?
    C3 C2 C1 C6 . . . . -1.94(17) ?
    C7 C2 C1 C6 . . . . 176.93(10) ?
    C3 C2 C1 P1 . . . . 177.11(9) ?
    C7 C2 C1 P1 . . . . -4.03(12) ?
    C1 C2 C3 C4 . . . . 0.77(17) ?
    C7 C2 C3 C4 . . . . -177.94(11) ?
    C1 C6 C5 C4 . . . . 0.65(18) ?
    C6 C5 C4 C3 . . . . -1.81(19) ?
    C2 C3 C4 C5 . . . . 1.08(18) ?
    C3 C2 C7 C12 . . . . 1.82(19) ?
    C1 C2 C7 C12 . . . . -176.95(11) ?
    C3 C2 C7 C8 . . . . -179.97(11) ?
    C1 C2 C7 C8 . . . . 1.26(14) ?
    C8 C7 C12 C11 . . . . -1.44(17) ?
    C2 C7 C12 C11 . . . . 176.69(11) ?
    C10 C9 C8 C7 . . . . 0.39(16) ?
    C10 C9 C8 P1 . . . . -178.98(9) ?
    C12 C7 C8 C9 . . . . 1.04(16) ?
    C2 C7 C8 C9 . . . . -177.32(10) ?
    C12 C7 C8 P1 . . . . -179.47(9) ?
    C2 C7 C8 P1 . . . . 2.18(12) ?
    C8 C9 C10 C11 . . . . -1.41(17) ?
    C9 C10 C11 C12 . . . . 1.01(18) ?
    C7 C12 C11 C10 . . . . 0.44(18) ?
    C9 C8 P1 C1 . . . . 175.63(11) ?
    C7 C8 P1 C1 . . . . -3.81(8) ?
    C9 C8 P1 C17 . . . . -72.71(12) ?
    C7 C8 P1 C17 . . . . 107.86(8) ?
    C9 C8 P1 C13 . . . . 60.63(12) ?
    C7 C8 P1 C13 . . . . -118.81(8) ?
    C6 C1 P1 C8 . . . . -176.59(11) ?
    C2 C1 P1 C8 . . . . 4.49(9) ?
    C6 C1 P1 C17 . . . . 72.01(12) ?
    C2 C1 P1 C17 . . . . -106.92(8) ?
    C6 C1 P1 C13 . . . . -62.25(12) ?
    C2 C1 P1 C13 . . . . 118.82(8) ?
    C19 C17 P1 C8 . . . . -170.94(8) ?
    C18 C17 P1 C8 . . . . 66.24(9) ?
    C20 C17 P1 C8 . . . . -52.40(9) ?
    C19 C17 P1 C1 . . . . -69.77(9) ?
    C18 C17 P1 C1 . . . . 167.42(8) ?
    C20 C17 P1 C1 . . . . 48.77(9) ?
    C19 C17 P1 C13 . . . . 60.37(10) ?
    C18 C17 P1 C13 . . . . -62.44(10) ?
    C20 C17 P1 C13 . . . . 178.91(8) ?
    C16 C13 P1 C8 . . . . 52.91(9) ?
    C15 C13 P1 C8 . . . . 171.33(8) ?
    C14 C13 P1 C8 . . . . -65.44(9) ?
    C16 C13 P1 C1 . . . . -50.42(9) ?
    C15 C13 P1 C1 . . . . 68.00(9) ?
    C14 C13 P1 C1 . . . . -168.77(8) ?
    C16 C13 P1 C17 . . . . -179.38(7) ?
    C15 C13 P1 C17 . . . . -60.96(10) ?
    C14 C13 P1 C17 . . . . 62.27(9) ?
    Pd1 Cl3 Pd1 Cl2 2_557 . . . -178.700(11) ?
    Pd1 Cl3 Pd1 Cl3 2_557 . . 2_557 0.0 ?
loop_
    _geom_hbond_atom_site_label_D
    _geom_hbond_atom_site_label_H
    _geom_hbond_atom_site_label_A
    _geom_hbond_site_symmetry_A
    _geom_hbond_distance_DH
    _geom_hbond_distance_HA
    _geom_hbond_distance_DA
    _geom_hbond_angle_DHA
    C11 H11 Cg7 1_654 0.95 2.68 3.5952(13) 138
data_global
_journal_date_recd_electronic     2012-08-03
_journal_date_accepted     2012-09-03
_journal_name_full     'Acta Crystallographica, Section E'
_journal_year     2012
_journal_volume     68
_journal_issue     10
_journal_page_first     m1247
_journal_page_last     m1247
_journal_paper_category     QM
_journal_paper_doi     10.1107/S1600536812037786
_journal_coeditor_code     GG2094
_publ_contact_author_name     'Charmaine Arderne'
_publ_contact_author_address
;
Department of Chemistry
University of Johannesburg
PO Box 524
Auckland Park
Johannesburg 2006
South Africa
;
_publ_contact_author_email     'carderne@uj.ac.za'
_publ_contact_author_fax     '+27115592819'
_publ_contact_author_phone     '+27115592360'
_publ_section_title
;
Bis[(1,1'-biphenyl-2,2'-diyl)di-<i>tert</i>-butylphosphonium]
di-\m-chlorido-bis[dichloridopalladate(II)]
;
loop_
    _publ_author_name
    _publ_author_footnote
    _publ_author_address
    'Arderne, Charmaine' ?
;
Department of Chemistry
University of Johannesburg
P O Box 524
Auckland Park
Johannesburg, 2006
South Africa
;
    'Holzapfel, Cedric W.' .
;
Department of Chemistry
University of Johannesburg
P O Box 524
Auckland Park
Johannesburg, 2006
South Africa
;
