# Supplementary material for: Bis[(1,1′-biphenyl-2,2′-di­yl)di-tert-butyl­phospho­nium] di-μ-chlorido-bis­[dichlorido­palladate(II)]
Source: Acta Crystallogr Sect E Struct Rep Online. 2012 Sep 8;68(Pt 10):m1247. doi: 10.1107/S1600536812037786 (PMC3470136; doi:10.1107/S1600536812037786)
Supplement: Supplementary file 2 [file e-68-m1247-Isup2.hkl]

# 
# h,k,l, Fc-squared, Fo-squared, sigma(Fo-squared) and status flag 
# 
data_I
_shelx_title ' mo_11cch11_0m in P1 #  1 New: P-1' 
_shelx_refln_list_code          4 
_shelx_F_calc_maximum      125.40 
_exptl_crystal_F_000       516.00 
_reflns_d_resolution_high  0.7453 
 
loop_ 
 _symmetry_equiv_pos_as_xyz 
 'x, y, z' 
 '-x, -y, -z' 
 
_cell_length_a     8.3247 
_cell_length_b    11.2697 
_cell_length_c    11.7004 
_cell_angle_alpha  73.098 
_cell_angle_beta   85.090 
_cell_angle_gamma  82.271 
 
_shelx_F_squared_multiplier     1.000 
 
loop_ 
 _refln_index_h 
 _refln_index_k 
 _refln_index_l 
 _refln_F_squared_calc 
 _refln_F_squared_meas 
 _refln_F_squared_sigma 
 _refln_observed_status 
   4   0   0     2626.71     2529.99     12.77 o 
   5   0   0      214.56      221.77      2.15 o 
   6   0   0       46.34       49.39      1.17 o 
   7   0   0       40.66       29.37      1.18 o 
   8   0   0       28.22       30.98      1.38 o 
   9   0   0     3747.25     3754.40     28.34 o 
  10   0   0      812.45      826.48      9.93 o 
  11   0   0      486.33      472.79     18.73 o 
 -10   1   0      235.75      239.72      4.86 o 
  -9   1   0      116.80      117.22      2.93 o 
  -8   1   0      266.15      270.60      3.92 o 
  -7   1   0      122.26      109.24      1.91 o 
  -6   1   0      585.49      584.57      4.37 o 
  -5   1   0     4286.43     4266.72     22.75 o 
  -4   1   0     2829.53     2745.88     15.58 o 
   1   1   0       39.67       51.98      1.37 o 
   3   1   0       88.09      116.73      1.28 o 
   4   1   0     1880.66     1944.02      9.72 o 
   5   1   0       10.54        6.37      0.49 o 
   6   1   0     1078.12     1117.94      7.26 o 
   7   1   0     3262.50     3351.61     22.91 o 
   8   1   0     2690.81     2625.23     16.98 o 
   9   1   0     1853.51     1839.86     14.53 o 
  10   1   0        5.98       10.45      1.81 o 
  11   1   0      297.68      296.73     15.70 o 
 -10   2   0     1028.14     1065.41     12.95 o 
  -9   2   0     1327.96     1284.47     12.18 o 
  -8   2   0       10.77       10.78      1.04 o 
  -7   2   0     3101.96     3028.40     20.15 o 
  -6   2   0     2328.21     2272.46     13.14 o 
  -5   2   0     5998.30     5768.75     30.32 o 
  -4   2   0    10967.70    11140.03    187.62 o 
  -3   2   0     7992.60     7608.78     66.62 o 
  -1   2   0      839.95      897.28      5.86 o 
   0   2   0     1625.62     1759.19     25.92 o 
   1   2   0     1669.85     1725.34     10.81 o 
   3   2   0     1079.40      999.44      7.79 o 
   4   2   0     3566.49     3502.41     17.89 o 
   5   2   0     9037.55     9101.48     49.45 o 
   6   2   0     6227.40     6174.44     33.89 o 
   7   2   0     5628.02     5490.43     30.58 o 
   8   2   0     1457.27     1436.04     10.52 o 
   9   2   0      321.95      316.25      4.72 o 
  10   2   0      902.17      884.12     11.07 o 
  11   2   0      222.49      231.92     13.68 o 
 -10   3   0      164.14      161.84      4.97 o 
  -9   3   0       16.63       17.59      1.40 o 
  -8   3   0      384.55      388.08      4.94 o 
  -7   3   0     5102.03     5047.63     31.99 o 
  -6   3   0      322.79      351.64      4.16 o 
  -5   3   0     3733.48     3649.01     20.62 o 
  -4   3   0     1586.89     1559.37      8.12 o 
  -3   3   0      132.27      122.48      1.28 o 
  -2   3   0      144.11      128.07      1.91 o 
  -1   3   0     1113.17     1101.93      6.30 o 
   0   3   0     3018.15     3046.62     35.56 o 
   1   3   0     4658.47     5271.10     85.34 o 
   3   3   0     1413.82     1210.25      6.79 o 
   5   3   0     7197.51     7061.06     37.55 o 
   6   3   0     2740.51     2537.82     15.02 o 
   7   3   0      703.63      694.63      5.80 o 
   8   3   0      212.54      195.09      3.38 o 
   9   3   0       92.04       85.92      2.67 o 
  10   3   0      614.58      606.38      7.99 o 
  11   3   0      274.63      275.92      7.93 o 
 -10   4   0       77.27       71.53      3.01 o 
  -9   4   0     1417.53     1393.10     12.21 o 
  -8   4   0     1176.47     1140.01     10.17 o 
  -7   4   0       16.08       19.75      1.26 o 
  -6   4   0      666.52      622.47      6.07 o 
  -5   4   0        2.13        5.45      0.95 o 
  -4   4   0      777.13      805.75      6.53 o 
  -3   4   0     3964.34     3955.29     19.53 o 
  -2   4   0     1467.60     1528.73      8.59 o 
  -1   4   0     3253.11     3243.00     17.98 o 
   3   4   0     9410.81     9166.67     79.86 o 
   4   4   0    11130.29    10982.41    269.53 o 
   5   4   0     2716.37     2730.37     14.69 o 
   6   4   0        1.71        2.38      0.70 o 
   7   4   0      418.38      450.46      4.57 o 
   8   4   0      225.51      249.74      3.43 o 
   9   4   0       76.47       75.78      2.41 o 
  10   4   0      608.73      597.07      8.62 o 
  -9   5   0      509.05      536.92      6.88 o 
  -8   5   0       14.01       18.53      1.42 o 
  -7   5   0      102.74      102.37      2.35 o 
  -6   5   0        5.52        6.97      0.84 o 
  -5   5   0     4181.55     4150.37     27.79 o 
  -4   5   0      264.95      276.90      2.87 o 
  -3   5   0     1148.58     1093.27      6.73 o 
  -2   5   0     4894.96     4996.21     27.12 o 
  -1   5   0     9071.13     8715.33    215.91 o 
   1   5   0     5194.02     5237.11     34.99 o 
   2   5   0     1605.19     1461.50      7.19 o 
   3   5   0     9565.23    10093.24    103.21 o 
   4   5   0     1702.44     1892.88      8.79 o 
   5   5   0       20.28       17.05      1.14 o 
   6   5   0      288.41      283.67      3.31 o 
   7   5   0      246.33      255.49      3.00 o 
   8   5   0     1158.19     1169.57      9.39 o 
   9   5   0     1779.73     1744.03     15.26 o 
  10   5   0      964.37      963.02     10.97 o 
  -9   6   0      485.36      496.70      7.85 o 
  -8   6   0      737.72      736.47      8.10 o 
  -7   6   0      961.09      944.73      9.12 o 
  -6   6   0      692.90      677.11      7.02 o 
  -5   6   0     2719.31     2659.90     19.92 o 
  -4   6   0      241.60      250.75      2.91 o 
  -3   6   0     5839.94     5735.46     32.69 o 
  -2   6   0     5853.75     5801.02     33.67 o 
  -1   6   0     2813.11     2774.34     13.89 o 
   0   6   0      912.27      883.53      5.00 o 
   1   6   0      371.43      361.10      2.98 o 
   2   6   0      994.90     1122.20      5.80 o 
   3   6   0       35.88       23.77      0.86 o 
   4   6   0     3512.05     3729.85     19.49 o 
   5   6   0      167.15      186.53      2.25 o 
   6   6   0     4493.81     4540.20     23.65 o 
   7   6   0     4722.86     4689.90     25.19 o 
   8   6   0     2283.11     2311.91     16.08 o 
   9   6   0     2309.20     2304.24     17.10 o 
  10   6   0     1562.88     1600.66     22.39 o 
  -9   7   0      280.64      287.80      6.80 o 
  -8   7   0       23.25       21.95      1.55 o 
  -7   7   0      696.88      698.26      7.06 o 
  -6   7   0      664.28      644.12      6.38 o 
  -5   7   0       12.77       21.00      1.77 o 
  -4   7   0     3340.59     3342.50     20.15 o 
  -3   7   0     1380.43     1381.82     10.45 o 
  -2   7   0      363.79      391.59      3.28 o 
  -1   7   0      125.88      116.26      1.63 o 
   0   7   0       44.26       55.66      0.91 o 
   1   7   0      251.88      246.18      2.25 o 
   2   7   0      417.63      384.79      3.13 o 
   3   7   0     1001.69     1092.58      6.76 o 
   4   7   0      658.77      682.07      4.55 o 
   5   7   0     4965.20     5028.41     25.17 o 
   6   7   0     4081.18     4047.39     22.54 o 
   7   7   0     3031.03     2934.08     18.57 o 
   8   7   0     1238.19     1199.01      9.95 o 
   9   7   0      712.59      710.88      7.68 o 
  10   7   0      134.18      133.63      5.03 o 
  -8   8   0       95.03       95.57      4.42 o 
  -7   8   0      184.54      186.02      3.98 o 
  -6   8   0        8.21        7.97      1.04 o 
  -5   8   0      397.72      398.23      4.91 o 
  -4   8   0      715.77      698.00      6.19 o 
  -3   8   0     3368.91     3335.20     22.01 o 
  -2   8   0      216.13      224.36      2.20 o 
  -1   8   0      492.82      513.21      4.85 o 
   0   8   0     1544.28     1584.76     11.07 o 
   1   8   0     1316.25     1294.93      8.45 o 
   2   8   0     3693.51     3925.40     20.50 o 
   3   8   0     3885.15     3965.79     20.84 o 
   4   8   0     4099.21     3998.77     19.52 o 
   5   8   0    10838.78    10789.65     55.04 o 
   6   8   0      657.63      656.78      5.32 o 
   7   8   0      710.83      704.58      6.27 o 
   8   8   0      436.27      442.45      5.16 o 
   9   8   0       24.07       27.31      1.71 o 
  -7   9   0      111.55      108.70      3.56 o 
  -6   9   0      257.83      248.52      4.41 o 
  -5   9   0      384.47      393.81      5.46 o 
  -4   9   0      713.47      712.13      6.88 o 
  -3   9   0      526.50      544.11      5.10 o 
  -2   9   0        1.30        5.10      1.37 o 
  -1   9   0     2221.97     2253.69     17.40 o 
   0   9   0     1565.07     1648.66     12.64 o 
   1   9   0     2086.01     2212.12     14.45 o 
   2   9   0     3707.56     3652.67     21.32 o 
   3   9   0     5994.05     6068.49     31.01 o 
   4   9   0     1855.98     1877.79     10.94 o 
   5   9   0      419.23      402.05      3.63 o 
   6   9   0       74.92       75.54      1.58 o 
   7   9   0      862.01      860.73      7.25 o 
   8   9   0      132.07      128.01      2.72 o 
   9   9   0      423.56      423.52      6.16 o 
  -7  10   0      328.15      335.83      7.28 o 
  -6  10   0      631.84      628.06      7.80 o 
  -5  10   0      998.77      988.63     10.24 o 
  -4  10   0      473.01      461.40      5.81 o 
  -3  10   0       47.64       49.50      2.36 o 
  -2  10   0     2462.97     2473.70     18.10 o 
  -1  10   0      523.14      523.98      5.92 o 
   0  10   0     1861.64     1850.41     15.19 o 
   1  10   0     1782.29     1743.85     13.54 o 
   2  10   0      880.98      880.94      7.52 o 
   3  10   0        5.03        9.90      0.83 o 
   4  10   0      340.17      350.88      3.99 o 
   5  10   0      334.06      321.39      3.15 o 
   6  10   0        2.39        4.64      0.70 o 
   7  10   0     2106.43     2015.05     16.68 o 
   8  10   0     1003.13     1014.74      8.87 o 
  -6  11   0      168.35      163.27      4.36 o 
  -5  11   0      207.81      209.25      4.05 o 
  -4  11   0       55.73       55.44      2.18 o 
  -3  11   0      450.17      452.50      4.80 o 
  -2  11   0     1950.14     1918.70     17.62 o 
  -1  11   0        5.42        7.72      1.32 o 
   0  11   0      623.40      637.32      7.36 o 
   1  11   0        0.33        3.17      1.29 o 
   2  11   0      534.73      542.28      5.79 o 
   3  11   0      190.34      179.57      2.95 o 
   4  11   0      197.57      184.80      2.78 o 
   5  11   0      372.45      357.33      4.32 o 
   6  11   0      766.72      785.72      6.36 o 
   7  11   0     2572.64     2449.99     20.59 o 
   8  11   0      813.29      845.57     11.64 o 
  -5  12   0        2.92        3.33      1.27 o 
  -4  12   0      546.83      551.05      7.76 o 
  -3  12   0        6.54        6.78      1.20 o 
  -2  12   0      155.17      153.60      3.29 o 
  -1  12   0      200.28      202.07      3.65 o 
   0  12   0      102.32      102.97      2.74 o 
   1  12   0     1786.33     1758.83     15.11 o 
   2  12   0      499.73      481.33      5.91 o 
   3  12   0      269.28      252.70      4.36 o 
   4  12   0      832.76      785.38      7.92 o 
   5  12   0     2406.12     2344.98     17.21 o 
   6  12   0     1948.60     1890.97     14.68 o 
   7  12   0     1473.87     1449.59     14.15 o 
  -3  13   0      293.22      295.84      5.34 o 
  -2  13   0      144.42      141.93      4.52 o 
  -1  13   0      124.39      121.91      2.97 o 
   0  13   0     2015.54     1982.44     20.69 o 
   1  13   0        4.05        3.43      1.34 o 
   2  13   0      332.27      324.47      5.93 o 
   3  13   0     1707.26     1648.01     16.15 o 
   4  13   0     2101.07     2086.76     19.58 o 
   5  13   0     1040.31     1026.02     15.10 o 
   6  13   0      576.21      549.79     17.56 o 
  -1  14   0      248.88      258.54      6.14 o 
   0  14   0      223.26      212.41      4.95 o 
   1  14   0      131.53      132.73      4.53 o 
   2  14   0     1812.41     1790.88     19.43 o 
   3  14   0      344.49      340.69      6.35 o 
   4  14   0        2.03        1.22      2.88 o 
  -2 -14   1       11.22       13.57      5.91 o 
  -1 -14   1      156.15      155.19      6.16 o 
   0 -14   1        9.35        8.36      1.66 o 
  -5 -13   1       59.53       53.84      2.72 o 
  -4 -13   1      139.36      123.97      3.25 o 
  -3 -13   1        3.69        6.85      1.40 o 
  -2 -13   1       71.35       72.50      3.31 o 
  -1 -13   1      707.99      681.01     12.17 o 
   0 -13   1       66.48       71.19      3.05 o 
   1 -13   1       59.81       55.73      2.62 o 
   2 -13   1      515.49      523.27      8.17 o 
   3 -13   1     1414.63     1421.80     18.53 o 
  -6 -12   1       22.50       19.97      1.59 o 
  -5 -12   1       42.51       40.67      2.00 o 
  -4 -12   1        9.87        8.41      1.16 o 
  -3 -12   1       23.52       20.49      1.50 o 
  -2 -12   1       63.79       56.78      2.16 o 
  -1 -12   1      179.59      169.10      5.58 o 
   0 -12   1       20.75       18.88      1.65 o 
   1 -12   1     3629.41     3546.91     35.27 o 
   2 -12   1      438.18      440.26      5.69 o 
   3 -12   1       13.79       15.68      1.39 o 
   4 -12   1      142.49      147.40      3.69 o 
  -7 -11   1      615.51      625.70      7.11 o 
  -6 -11   1      923.87      875.34      8.22 o 
  -5 -11   1      102.90       97.87      2.23 o 
  -4 -11   1      431.18      416.32      4.54 o 
  -3 -11   1      462.59      472.15      5.00 o 
  -2 -11   1      411.44      417.75      4.88 o 
  -1 -11   1     1004.56     1040.29     11.63 o 
   0 -11   1     1611.02     1635.09     13.61 o 
   1 -11   1       77.30       82.29      2.14 o 
   2 -11   1       47.70       43.97      1.75 o 
   3 -11   1        6.13        9.48      1.13 o 
   4 -11   1        9.87        9.95      1.28 o 
   5 -11   1      277.23      278.93      4.24 o 
  -8 -10   1     2567.84     2459.75     21.35 o 
  -7 -10   1        8.50        7.79      1.06 o 
  -6 -10   1      650.25      593.43      6.56 o 
  -5 -10   1      312.73      319.68      3.90 o 
  -4 -10   1      840.72      846.54      7.06 o 
  -3 -10   1      985.58      935.52      7.05 o 
  -2 -10   1      492.07      484.71      4.81 o 
  -1 -10   1      584.61      584.15      5.18 o 
   0 -10   1      149.36      137.82      2.61 o 
   1 -10   1      817.82      867.79      8.17 o 
   2 -10   1      337.63      333.94      4.43 o 
   3 -10   1       49.73       47.15      1.80 o 
   4 -10   1        5.67        4.30      0.67 o 
   5 -10   1       35.79       33.80      1.56 o 
   6 -10   1      334.26      332.06      5.29 o 
  -9  -9   1      701.50      703.94      9.23 o 
  -8  -9   1      113.05      106.20      2.25 o 
  -7  -9   1       41.81       47.13      1.67 o 
  -6  -9   1     2160.96     2097.36     13.52 o 
  -5  -9   1       93.56       85.40      1.45 o 
  -4  -9   1      112.55      107.65      2.03 o 
  -3  -9   1      236.67      250.54      2.85 o 
  -2  -9   1       34.04       48.79      1.23 o 
  -1  -9   1      762.03      813.38      6.33 o 
   0  -9   1      791.84      805.06      7.33 o 
   1  -9   1      208.18      221.24      3.14 o 
   2  -9   1      212.05      199.56      3.13 o 
   3  -9   1     1579.95     1596.70     11.48 o 
   4  -9   1      562.19      566.95      5.77 o 
   5  -9   1      324.47      317.99      4.05 o 
   6  -9   1      833.77      832.45      8.39 o 
   7  -9   1      207.90      201.70      4.19 o 
  -9  -8   1      102.27      102.59      2.98 o 
  -8  -8   1      793.74      786.17      6.99 o 
  -7  -8   1     1735.07     1723.90     12.05 o 
  -6  -8   1       40.22       42.64      1.20 o 
  -5  -8   1      406.73      404.13      3.67 o 
  -4  -8   1      166.05      167.73      1.89 o 
  -3  -8   1      528.13      615.78      6.53 o 
  -2  -8   1     1463.33     1503.23      9.18 o 
  -1  -8   1      421.00      406.79      3.44 o 
   0  -8   1       17.77       21.50      0.84 o 
   1  -8   1      211.90      212.93      2.71 o 
   2  -8   1     3042.28     2986.57     18.21 o 
   3  -8   1      494.95      483.61      4.92 o 
   4  -8   1      526.51      516.40      5.48 o 
   5  -8   1      585.48      581.81      9.52 o 
   6  -8   1      187.99      186.21      3.63 o 
   7  -8   1      311.69      302.50      4.62 o 
   8  -8   1       87.07       86.82      3.55 o 
 -10  -7   1      191.02      184.01      5.75 o 
  -9  -7   1       40.80       44.34      1.90 o 
  -8  -7   1       30.16       31.77      1.49 o 
  -7  -7   1      230.12      233.15      3.15 o 
  -6  -7   1     2819.78     2828.56     16.42 o 
  -5  -7   1      484.05      490.53      4.15 o 
  -4  -7   1     6294.89     6587.50     34.62 o 
  -3  -7   1     1490.81     1413.59      8.14 o 
  -2  -7   1      774.82      811.16      5.67 o 
  -1  -7   1     1213.12     1304.65      7.83 o 
   0  -7   1     1474.95     1482.28      8.97 o 
   1  -7   1     2252.80     2292.08     15.01 o 
   2  -7   1      712.86      750.40      5.89 o 
   3  -7   1      253.25      242.94      2.46 o 
   4  -7   1      677.88      659.89      5.64 o 
   5  -7   1     1225.43     1200.98     10.49 o 
   6  -7   1      850.29      841.54      8.41 o 
   7  -7   1        7.63        5.40      1.02 o 
   8  -7   1       80.39       83.25      2.65 o 
 -10  -6   1        5.78        6.01      2.35 o 
  -9  -6   1      184.73      190.45      3.65 o 
  -8  -6   1     2523.46     2524.66     17.64 o 
  -7  -6   1     3382.80     3340.83     21.90 o 
  -6  -6   1     3260.47     3286.86     19.58 o 
  -5  -6   1     2123.40     2140.27     12.58 o 
  -4  -6   1     3979.93     4081.01     19.76 o 
  -3  -6   1      823.59      835.23      5.26 o 
  -2  -6   1      700.70      694.58      5.21 o 
  -1  -6   1     2841.25     2819.10     15.16 o 
   0  -6   1     1195.83     1131.09      6.67 o 
   1  -6   1        6.19       10.15      0.66 o 
   2  -6   1      133.02      142.96      1.52 o 
   3  -6   1      186.37      190.80      2.13 o 
   4  -6   1      283.06      258.46      2.55 o 
   5  -6   1      413.03      393.80      3.98 o 
   6  -6   1       48.48       46.44      1.55 o 
   7  -6   1        6.37        5.01      0.93 o 
   8  -6   1      616.32      628.23      7.30 o 
   9  -6   1      100.92       95.63      3.35 o 
 -10  -5   1     1384.99     1385.23     14.01 o 
  -9  -5   1     3760.40     3747.86     24.60 o 
  -8  -5   1     3151.53     3117.75     20.63 o 
  -7  -5   1      806.38      785.99      6.39 o 
  -6  -5   1     1592.56     1519.40     10.17 o 
  -5  -5   1     2841.16     2896.46     17.10 o 
  -4  -5   1      635.12      768.62      4.79 o 
  -3  -5   1     1791.64     1888.52      9.20 o 
  -2  -5   1      199.94      171.86      1.51 o 
  -1  -5   1      163.05      189.91      1.58 o 
   0  -5   1     3673.43     3742.47     21.47 o 
   1  -5   1     3478.99     3556.65     20.51 o 
   2  -5   1      799.96      820.02      5.22 o 
   3  -5   1      448.76      462.20      3.32 o 
   4  -5   1     1029.63     1061.98      7.36 o 
   5  -5   1      120.23      118.40      2.11 o 
   6  -5   1      515.71      510.38      5.30 o 
   7  -5   1      455.03      450.35      5.19 o 
   8  -5   1      368.98      362.12      5.71 o 
   9  -5   1        5.51        5.37      1.25 o 
 -10  -4   1     2299.12     2364.68     24.32 o 
  -9  -4   1      984.76      974.02     10.61 o 
  -8  -4   1     1141.65     1158.25      9.94 o 
  -7  -4   1     1314.75     1325.98     10.73 o 
  -6  -4   1      647.09      681.66      6.22 o 
  -5  -4   1       49.86       64.74      1.24 o 
  -4  -4   1       17.63       14.59      0.76 o 
  -3  -4   1     1593.25     1756.89      8.86 o 
  -2  -4   1    10487.95    10856.04    186.22 o 
  -1  -4   1     4215.50     4070.41     27.47 o 
   0  -4   1      530.05      483.40      4.21 o 
   1  -4   1     1419.09     1420.19      8.49 o 
   2  -4   1      745.89      657.77      4.09 o 
   3  -4   1      720.85      733.28      4.27 o 
   4  -4   1      433.81      407.71      3.26 o 
   5  -4   1      279.38      278.22      3.15 o 
   6  -4   1     3324.99     3248.19     21.18 o 
   7  -4   1       22.84       22.40      1.41 o 
   8  -4   1      110.62      110.09      2.93 o 
   9  -4   1        0.98        0.71      0.99 o 
  10  -4   1        0.69        0.81      1.43 o 
 -10  -3   1       82.94       82.02      2.86 o 
  -9  -3   1      238.34      242.17      4.39 o 
  -8  -3   1      126.13      130.97      2.61 o 
  -7  -3   1        0.80        1.15      0.90 o 
  -6  -3   1      458.43      485.89      4.32 o 
  -5  -3   1      120.89      122.80      1.66 o 
  -4  -3   1     4867.22     4966.05     27.85 o 
  -3  -3   1    12275.15    11780.59    201.92 o 
  -2  -3   1     6390.43     6213.12     53.52 o 
  -1  -3   1     2694.21     2594.18     17.95 o 
   0  -3   1     2643.33     2626.01     17.85 o 
   1  -3   1     1555.50     1504.84      9.09 o 
   2  -3   1      141.32      126.50      1.05 o 
   3  -3   1      618.61      667.66      4.16 o 
   4  -3   1      817.20      788.31      4.75 o 
   5  -3   1      540.50      511.57      4.41 o 
   6  -3   1      966.78      948.06      7.30 o 
   7  -3   1      710.02      676.45      6.29 o 
   8  -3   1       68.66       69.43      2.28 o 
   9  -3   1       33.73       33.67      1.88 o 
  10  -3   1      616.85      621.06     11.15 o 
 -11  -2   1       95.13       94.51      9.48 o 
 -10  -2   1      344.51      325.08      5.55 o 
  -9  -2   1       57.64       61.47      2.16 o 
  -8  -2   1      315.23      304.94      4.35 o 
  -7  -2   1     1569.19     1623.27     10.51 o 
  -6  -2   1     4554.09     4651.63     25.98 o 
  -5  -2   1     8885.80     8837.63     45.44 o 
  -4  -2   1    12049.74    11354.53    208.60 o 
  -2  -2   1      529.10      450.39      2.65 o 
   0  -2   1      496.52      431.00     10.42 o 
   1  -2   1     3536.78     3656.78     31.91 o 
   2  -2   1     2562.66     2664.97     14.27 o 
   3  -2   1       55.38       50.39      0.84 o 
   4  -2   1      175.27      170.78      1.65 o 
   5  -2   1     1237.81     1167.21      7.31 o 
   6  -2   1     1411.14     1359.84      9.57 o 
   7  -2   1      150.82      150.28      2.44 o 
   8  -2   1      477.84      460.85      5.14 o 
   9  -2   1      147.70      144.16      3.27 o 
  10  -2   1       20.72       18.93      2.04 o 
 -11  -1   1       65.35       57.67      8.24 o 
 -10  -1   1      112.58      114.82      3.56 o 
  -9  -1   1     2689.57     2654.10     21.02 o 
  -8  -1   1     2662.81     2667.85     17.22 o 
  -7  -1   1     4328.41     4247.59     25.42 o 
  -6  -1   1     6572.98     6357.02     34.83 o 
  -5  -1   1     5623.93     5513.66     26.74 o 
  -4  -1   1     2611.16     2632.47     14.04 o 
  -3  -1   1        3.50        4.13      0.34 o 
  -2  -1   1      229.16      310.74      2.11 o 
   0  -1   1     2125.33     2078.69     35.13 o 
   2  -1   1     1781.02     1792.21      9.22 o 
   3  -1   1     4122.40     4052.84     21.94 o 
   4  -1   1     3582.33     3448.71     17.63 o 
   5  -1   1      976.22      996.24      6.16 o 
   6  -1   1        2.08        3.28      0.59 o 
   7  -1   1       66.21       68.42      1.50 o 
   8  -1   1      524.49      542.95      5.69 o 
   9  -1   1       29.10       27.88      1.80 o 
  10  -1   1       98.50      107.25      3.56 o 
 -10   0   1     2541.43     2484.02     28.95 o 
  -9   0   1     2637.17     2675.16     25.45 o 
  -8   0   1     2900.88     2802.59     17.99 o 
  -7   0   1     4280.01     4182.79     27.30 o 
  -6   0   1     1939.55     1941.23     11.47 o 
  -5   0   1      430.19      458.86      3.29 o 
  -4   0   1      105.39      159.12      1.46 o 
  -3   0   1     3204.26     3316.71     17.83 o 
  -2   0   1      419.67      488.50      2.91 o 
   1   0   1     2299.24     2399.67     44.30 o 
   3   0   1     7092.02     6876.06     83.64 o 
   4   0   1       49.96       30.49      0.86 o 
   5   0   1      253.74      268.93      2.25 o 
   6   0   1     1007.32      988.65      6.38 o 
   7   0   1     2212.49     2165.21     12.94 o 
   8   0   1        5.37        3.12      0.77 o 
   9   0   1      356.00      360.94      6.34 o 
  10   0   1        0.29        1.47      1.02 o 
  11   0   1        9.36       10.34      3.81 o 
 -10   1   1     1349.60     1379.66     14.37 o 
  -9   1   1      180.02      180.52      3.64 o 
  -8   1   1     1566.01     1576.14     11.96 o 
  -7   1   1       27.92       29.12      1.18 o 
  -6   1   1       67.65       72.65      1.39 o 
  -5   1   1        4.77        6.24      0.63 o 
  -4   1   1        6.01       11.81      0.54 o 
  -3   1   1     3291.89     3237.78     15.75 o 
   2   1   1      319.26      242.24      1.71 o 
   3   1   1      101.64      138.46      1.42 o 
   4   1   1     2139.67     2237.65     11.03 o 
   5   1   1     1719.87     1660.53      8.70 o 
   6   1   1      232.18      222.45      2.25 o 
   7   1   1       39.51       36.19      1.26 o 
   8   1   1      234.12      218.69      3.04 o 
   9   1   1        9.66       11.45      1.14 o 
  10   1   1      913.01      921.08      9.77 o 
  11   1   1      321.36      318.32     10.73 o 
 -10   2   1      107.82      113.14      4.62 o 
  -9   2   1       24.21       25.47      1.68 o 
  -8   2   1        4.81        4.49      0.86 o 
  -7   2   1      820.96      820.46      6.75 o 
  -6   2   1       47.61       54.75      1.48 o 
  -5   2   1     1757.55     1793.19     10.52 o 
  -4   2   1     9153.42     8920.40     52.97 o 
   1   2   1     3772.35     3676.11     46.12 o 
   2   2   1     3158.23     3184.37     15.75 o 
   3   2   1     5657.10     5901.99     40.09 o 
   4   2   1     1405.89     1394.98      7.26 o 
   5   2   1       47.05       48.15      1.41 o 
   6   2   1      441.12      404.05      3.24 o 
   7   2   1      888.61      848.03      6.44 o 
   8   2   1      562.25      579.94      5.44 o 
   9   2   1     1119.39     1101.98      9.28 o 
  10   2   1      160.86      159.70      4.61 o 
  11   2   1       21.11       18.50      5.75 o 
 -10   3   1        8.62        9.60      2.26 o 
  -9   3   1      435.23      433.64      6.41 o 
  -8   3   1      957.77      946.56      9.91 o 
  -7   3   1      596.32      590.49      6.16 o 
  -6   3   1     3269.51     3225.44     20.76 o 
  -5   3   1    10965.34    10815.08     73.13 o 
  -4   3   1     8583.81     8301.46     44.85 o 
  -3   3   1     7063.08     7140.47     42.45 o 
  -2   3   1     2258.58     2175.10     13.79 o 
  -1   3   1     2670.42     2603.05     16.82 o 
   0   3   1     1261.05     1324.30      7.57 o 
   1   3   1       13.35       13.24      0.68 o 
   2   3   1      350.08      385.92      2.23 o 
   3   3   1      767.50      836.18      5.07 o 
   4   3   1     3094.47     3046.25     15.06 o 
   5   3   1     5690.17     5642.16     28.46 o 
   6   3   1     2143.47     2149.09     13.01 o 
   7   3   1     1355.76     1415.94      9.93 o 
   8   3   1      290.73      292.15      3.79 o 
   9   3   1      403.57      419.71      5.59 o 
  10   3   1       80.56       69.54      2.98 o 
  11   3   1      573.05      584.45     22.69 o 
 -10   4   1      966.65     1002.33     22.11 o 
  -9   4   1      882.53      873.94      8.81 o 
  -8   4   1     1845.45     1861.42     15.78 o 
  -7   4   1     3036.17     2959.51     22.60 o 
  -6   4   1    10044.72     9758.75     58.85 o 
  -5   4   1     1882.94     1916.77     12.49 o 
  -4   4   1     1664.79     1646.79      9.84 o 
  -3   4   1     1077.04     1033.99      5.46 o 
  -2   4   1     1047.92     1033.37      5.35 o 
  -1   4   1        9.27       13.35      0.73 o 
   0   4   1      722.09      729.40      3.94 o 
   1   4   1      852.78      855.08      4.84 o 
   2   4   1     2823.74     2681.97     11.40 o 
   4   4   1     8457.68     8479.84     44.08 o 
   5   4   1     1496.87     1520.36      8.50 o 
   6   4   1     1422.98     1481.45      9.08 o 
   7   4   1     1146.35     1147.78      8.31 o 
   8   4   1      226.53      220.98      3.36 o 
   9   4   1       98.65       93.04      2.58 o 
  10   4   1      296.91      306.01      5.39 o 
  11   4   1       60.68       59.24      5.58 o 
  -9   5   1      797.99      811.67      8.47 o 
  -8   5   1     2412.35     2421.46     19.67 o 
  -7   5   1     1061.31     1063.85     10.06 o 
  -6   5   1      289.14      294.94      4.13 o 
  -5   5   1       91.88       94.08      1.88 o 
  -4   5   1      326.92      329.90      3.26 o 
  -3   5   1      169.98      179.15      1.78 o 
  -2   5   1      804.03      745.06      4.56 o 
  -1   5   1     2058.82     2057.09      9.99 o 
   0   5   1     3073.75     3047.13     13.73 o 
   1   5   1    10636.02     9962.73    246.37 o 
   3   5   1     3232.34     3164.24     13.86 o 
   4   5   1      774.87      759.82      4.25 o 
   5   5   1     1667.25     1656.30      9.13 o 
   6   5   1      745.13      695.10      5.86 o 
   7   5   1        4.43        7.19      0.78 o 
   8   5   1       62.28       56.17      1.79 o 
   9   5   1       16.62       16.39      1.61 o 
  10   5   1      101.09      109.12      3.28 o 
  -9   6   1      431.00      446.79      6.29 o 
  -8   6   1      151.09      152.67      3.62 o 
  -7   6   1       91.94       90.05      2.45 o 
  -6   6   1      190.31      186.44      3.23 o 
  -5   6   1       13.94       15.81      1.10 o 
  -4   6   1      686.89      703.33      6.24 o 
  -3   6   1     3843.92     3843.47     21.24 o 
  -2   6   1     5237.46     5306.72     25.28 o 
  -1   6   1    10605.90    10596.85    121.80 o 
   1   6   1    11942.24    11839.35    205.18 o 
   2   6   1     2331.33     2380.14     10.37 o 
   3   6   1     1498.40     1519.79      7.57 o 
   4   6   1     2903.17     3018.70     14.27 o 
   5   6   1      192.66      190.96      2.07 o 
   6   6   1        4.84        4.14      0.58 o 
   7   6   1        1.17        2.55      0.64 o 
   8   6   1      221.26      210.88      3.24 o 
   9   6   1     2164.34     2106.54     17.69 o 
  10   6   1      784.73      771.50     10.03 o 
  -9   7   1        5.86        2.93      1.50 o 
  -8   7   1      425.83      448.45      8.81 o 
  -7   7   1      154.35      144.70      3.10 o 
  -6   7   1      328.92      332.27      4.58 o 
  -5   7   1      864.81      877.80      8.68 o 
  -4   7   1     7426.80     7328.21     48.64 o 
  -3   7   1     3881.04     3892.28     22.43 o 
  -2   7   1     8373.99     8411.49     54.40 o 
  -1   7   1     7834.13     7829.82     47.86 o 
   0   7   1     3642.88     3772.92     18.81 o 
   1   7   1      391.74      400.73      2.79 o 
   2   7   1      496.95      509.04      3.28 o 
   3   7   1      471.47      459.60      3.35 o 
   4   7   1      300.15      303.82      3.01 o 
   5   7   1      652.17      655.40      4.90 o 
   6   7   1     1541.06     1544.63      9.53 o 
   7   7   1     2409.04     2371.67     14.60 o 
   8   7   1     2567.14     2569.43     17.62 o 
   9   7   1      856.17      846.80      8.62 o 
  10   7   1      152.81      152.23      5.40 o 
  -8   8   1      291.05      295.17      5.67 o 
  -7   8   1      543.42      548.40      6.63 o 
  -6   8   1     3683.00     3697.67     27.54 o 
  -5   8   1     4169.19     4138.27     30.00 o 
  -4   8   1     3721.24     3654.85     25.59 o 
  -3   8   1     2311.69     2303.16     16.00 o 
  -2   8   1     3810.93     3778.21     23.18 o 
  -1   8   1       19.49       20.41      0.90 o 
   0   8   1       81.12       88.69      1.27 o 
   1   8   1        1.91        6.56      0.64 o 
   2   8   1      227.93      238.22      2.17 o 
   3   8   1     1792.81     1706.88      9.48 o 
   4   8   1     5476.84     5585.08     28.75 o 
   5   8   1     3880.18     3860.52     20.71 o 
   6   8   1     3989.70     3938.77     22.61 o 
   7   8   1     2541.55     2518.75     16.46 o 
   8   8   1      829.31      809.70      7.64 o 
   9   8   1       50.63       47.49      2.47 o 
  10   8   1       74.55       76.12      4.53 o 
  -7   9   1     2158.71     2167.04     19.97 o 
  -6   9   1     1235.73     1207.49     12.34 o 
  -5   9   1      377.26      378.08      5.46 o 
  -4   9   1      408.12      407.58      5.42 o 
  -3   9   1       68.33       70.63      1.82 o 
  -2   9   1      569.33      559.41      5.24 o 
  -1   9   1      542.14      538.61      4.43 o 
   0   9   1      134.98      144.69      1.83 o 
   1   9   1     1243.96     1197.11      8.53 o 
   2   9   1     5693.05     5664.13     31.79 o 
   3   9   1     5884.10     6052.32     29.87 o 
   4   9   1     3265.60     3220.20     17.57 o 
   5   9   1     2294.79     2237.53     13.44 o 
   6   9   1     1501.23     1497.20      9.91 o 
   7   9   1       89.15       82.29      2.09 o 
   8   9   1       15.97       21.71      2.10 o 
   9   9   1       44.95       44.68      2.81 o 
  -7  10   1       82.50       97.28      3.55 o 
  -6  10   1       19.03       23.82      1.59 o 
  -5  10   1        3.13        3.01      0.85 o 
  -4  10   1      589.44      575.79      6.90 o 
  -3  10   1      522.42      524.25      5.57 o 
  -2  10   1     1424.28     1408.57     10.68 o 
  -1  10   1      550.85      564.89      6.10 o 
   0  10   1     4845.43     4836.51     31.66 o 
   1  10   1     6561.52     6641.44     44.57 o 
   2  10   1     5238.22     5312.19     33.79 o 
   3  10   1     2324.92     2305.41     14.47 o 
   4  10   1     1554.09     1565.38     10.14 o 
   5  10   1     1098.00     1096.84      7.65 o 
   6  10   1       60.55       57.55      1.52 o 
   7  10   1       48.00       42.74      1.65 o 
   8  10   1       75.60       83.06      2.25 o 
   9  10   1       49.57       47.08      2.95 o 
  -6  11   1      126.01      131.14      3.96 o 
  -5  11   1      397.29      388.12      5.67 o 
  -4  11   1      782.14      765.28      8.43 o 
  -3  11   1      713.70      725.83      9.65 o 
  -2  11   1     1997.29     1985.35     16.49 o 
  -1  11   1     2901.10     2946.94     23.05 o 
   0  11   1     5871.84     5964.04     43.88 o 
   1  11   1     1688.27     1751.07     15.10 o 
   2  11   1      615.51      605.63      6.92 o 
   3  11   1      611.90      619.61      5.84 o 
   4  11   1       22.84       24.09      1.00 o 
   5  11   1       28.69       33.41      1.22 o 
   6  11   1       23.66       21.15      1.14 o 
   7  11   1       18.51       21.74      1.42 o 
   8  11   1     1139.45     1122.01     12.43 o 
  -5  12   1     1094.41     1121.44     13.42 o 
  -4  12   1      985.78      984.13     10.85 o 
  -3  12   1     1449.28     1458.67     13.31 o 
  -2  12   1     2635.04     2612.61     20.91 o 
  -1  12   1     2065.63     2044.61     17.55 o 
   0  12   1       82.43       81.87      2.68 o 
   1  12   1        0.03        1.99      0.88 o 
   2  12   1        8.74        8.53      1.09 o 
   3  12   1       42.92       51.15      1.95 o 
   4  12   1      762.04      751.16      8.21 o 
   5  12   1      390.42      393.63      4.48 o 
   6  12   1     1099.72     1076.87      8.56 o 
   7  12   1     2839.94     2809.49     27.55 o 
  -4  13   1      528.79      512.11     10.54 o 
  -3  13   1      881.42      887.60     10.68 o 
  -2  13   1        3.93        6.62      1.25 o 
  -1  13   1      198.96      208.94      4.27 o 
   0  13   1      312.35      318.00      5.33 o 
   1  13   1        0.78        1.57      0.95 o 
   2  13   1      872.17      867.64      9.85 o 
   3  13   1      964.43      948.24     10.00 o 
   4  13   1      944.22      914.35      9.65 o 
   5  13   1     2013.28     1958.80     23.94 o 
   6  13   1     2200.69     2220.99     25.63 o 
  -2  14   1      668.19      667.68      9.17 o 
  -1  14   1      100.72      100.70      3.13 o 
   0  14   1      467.26      466.59      7.55 o 
   1  14   1      805.07      812.34     11.66 o 
   2  14   1     1628.87     1628.17     17.63 o 
   3  14   1     1227.09     1199.32     15.43 o 
   4  14   1     1966.75     1930.64     21.10 o 
  -4 -13   2      914.88      896.48     14.38 o 
  -3 -13   2      165.84      156.90      4.91 o 
  -2 -13   2       81.18       82.71      4.35 o 
  -1 -13   2       34.38       34.11      3.30 o 
   0 -13   2       12.00       13.06      2.04 o 
   1 -13   2       52.70       52.74      3.33 o 
   2 -13   2      850.58      862.60     13.46 o 
  -6 -12   2      228.70      230.43      8.03 o 
  -5 -12   2      199.13      199.07      3.91 o 
  -4 -12   2       44.79       49.69      2.15 o 
  -3 -12   2      163.57      160.91      4.09 o 
  -2 -12   2        2.54        4.90      1.28 o 
  -1 -12   2      129.44      130.90      5.86 o 
   0 -12   2      749.14      747.42     11.91 o 
   1 -12   2      448.27      437.97      7.40 o 
   2 -12   2      500.20      491.46      8.53 o 
   3 -12   2      516.72      515.47      7.33 o 
   4 -12   2      936.41      959.82     14.00 o 
  -7 -11   2       67.25       64.93      2.77 o 
  -6 -11   2        4.89        5.41      1.47 o 
  -5 -11   2      156.13      144.03      2.99 o 
  -4 -11   2       30.00       30.57      1.63 o 
  -3 -11   2       47.01       52.37      1.95 o 
  -2 -11   2       29.81       27.50      1.88 o 
  -1 -11   2     1305.81     1290.07     13.36 o 
   0 -11   2      737.64      733.87      9.56 o 
   1 -11   2      816.22      806.75     10.22 o 
   2 -11   2      806.57      779.83     11.05 o 
   3 -11   2      387.24      384.28      4.85 o 
   4 -11   2       87.60       90.11      3.09 o 
   5 -11   2        6.04        5.36      1.21 o 
  -8 -10   2       22.28       17.51      1.85 o 
  -7 -10   2       22.62       21.85      1.56 o 
  -6 -10   2      190.83      176.82      3.25 o 
  -5 -10   2        3.81        5.62      0.88 o 
  -4 -10   2       31.34       38.59      1.40 o 
  -3 -10   2      260.93      246.24      3.45 o 
  -2 -10   2     1530.62     1514.14     12.53 o 
  -1 -10   2      758.87      724.08      8.00 o 
   0 -10   2      210.53      211.44      3.60 o 
   1 -10   2      303.19      312.31      4.28 o 
   2 -10   2       53.90       52.73      1.63 o 
   3 -10   2       43.13       46.09      1.64 o 
   4 -10   2       81.69       82.27      2.35 o 
   5 -10   2        6.40        4.58      1.13 o 
   6 -10   2      202.51      216.51      3.89 o 
  -8  -9   2       87.17       83.01      2.26 o 
  -7  -9   2      527.21      517.06      4.96 o 
  -6  -9   2       35.97       30.16      1.56 o 
  -5  -9   2      127.45      120.03      2.34 o 
  -4  -9   2     1466.29     1451.67     10.37 o 
  -3  -9   2     2213.21     2230.80     13.19 o 
  -2  -9   2      163.64      151.19      2.07 o 
  -1  -9   2       29.95       44.41      1.27 o 
   0  -9   2        0.02        3.19      0.57 o 
   1  -9   2        0.49        2.87      0.61 o 
   2  -9   2      388.97      385.80      4.28 o 
   3  -9   2       66.32       61.06      1.76 o 
   4  -9   2      199.76      192.30      3.95 o 
   5  -9   2      596.20      588.87      6.01 o 
   6  -9   2     2266.59     2251.27     19.62 o 
   7  -9   2      799.29      783.54     10.47 o 
  -9  -8   2      404.58      396.86      6.50 o 
  -8  -8   2      184.05      184.37      2.87 o 
  -7  -8   2      107.45       97.68      2.03 o 
  -6  -8   2      307.15      304.75      3.39 o 
  -5  -8   2     1488.88     1495.25     11.66 o 
  -4  -8   2      461.31      456.10      4.35 o 
  -3  -8   2      131.87      136.83      1.90 o 
  -2  -8   2       43.33       35.58      0.95 o 
  -1  -8   2        2.03        3.28      0.43 o 
   0  -8   2        0.59        1.41      0.40 o 
   1  -8   2      468.86      474.68      4.40 o 
   2  -8   2       57.72       55.42      1.41 o 
   3  -8   2      325.15      336.39      3.83 o 
   4  -8   2      871.28      884.09      6.86 o 
   5  -8   2     2047.30     2027.34     13.95 o 
   6  -8   2       26.87       28.97      1.44 o 
   7  -8   2        0.41        3.11      0.94 o 
   8  -8   2       38.61       35.12      2.46 o 
  -9  -7   2      235.39      231.13      3.72 o 
  -8  -7   2       88.90       83.48      2.52 o 
  -7  -7   2      632.22      603.36      5.57 o 
  -6  -7   2      128.76      128.25      2.03 o 
  -5  -7   2       13.00       12.56      0.94 o 
  -4  -7   2      928.83      927.75      6.76 o 
  -3  -7   2       22.56       20.71      0.92 o 
  -2  -7   2        4.36        3.52      0.45 o 
  -1  -7   2       33.77       41.65      0.98 o 
   0  -7   2      184.56      179.69      1.86 o 
   1  -7   2      115.15      130.01      1.84 o 
   2  -7   2      619.22      649.37      5.90 o 
   3  -7   2     3624.18     3599.94     22.33 o 
   4  -7   2      316.70      328.89      3.19 o 
   5  -7   2        0.24        3.12      0.62 o 
   6  -7   2        0.26        2.07      0.70 o 
   7  -7   2       41.52       44.79      1.78 o 
   8  -7   2      128.43      136.54      3.32 o 
 -10  -6   2      303.91      306.77      7.27 o 
  -9  -6   2       25.65       26.93      1.57 o 
  -8  -6   2      238.16      232.19      3.50 o 
  -7  -6   2        2.47        2.14      0.85 o 
  -6  -6   2      140.61      135.43      3.61 o 
  -5  -6   2      525.36      537.98      4.55 o 
  -4  -6   2        0.88        2.61      0.44 o 
  -3  -6   2      287.47      282.95      2.90 o 
  -2  -6   2       16.50       11.81      0.68 o 
  -1  -6   2      809.18      820.72      6.39 o 
   0  -6   2       92.96       79.93      1.45 o 
   1  -6   2     2184.05     2239.43     14.15 o 
   2  -6   2     1720.48     1676.10     11.52 o 
   3  -6   2        1.74        3.94      0.40 o 
   4  -6   2      122.11      125.03      1.81 o 
   5  -6   2       14.17       13.04      0.85 o 
   6  -6   2        7.83        8.20      0.87 o 
   7  -6   2      108.41      102.90      2.41 o 
   8  -6   2      281.17      284.10      4.72 o 
   9  -6   2      116.59      111.18      3.90 o 
 -10  -5   2        0.05        5.61      2.49 o 
  -9  -5   2       65.65       61.56      2.40 o 
  -8  -5   2      179.52      171.15      3.24 o 
  -7  -5   2     1128.07     1138.58      9.74 o 
  -6  -5   2      660.03      672.93      5.96 o 
  -5  -5   2        0.95        2.43      0.55 o 
  -4  -5   2        4.30        6.40      0.55 o 
  -3  -5   2     1720.01     1769.99      9.31 o 
  -2  -5   2     2098.63     2147.56     13.12 o 
  -1  -5   2      722.53      730.25      6.26 o 
   0  -5   2     2275.93     2381.14     17.56 o 
   1  -5   2      478.70      477.28      3.01 o 
   2  -5   2       89.40       87.50      1.16 o 
   3  -5   2     1086.03     1073.02      6.59 o 
   4  -5   2      246.28      238.21      2.51 o 
   5  -5   2      647.49      624.10      5.12 o 
   6  -5   2      161.03      160.45      2.63 o 
   7  -5   2     1427.68     1394.08     11.40 o 
   8  -5   2      913.00      893.84      9.16 o 
   9  -5   2     1192.74     1226.28     12.79 o 
 -10  -4   2      221.88      224.19      4.16 o 
  -9  -4   2      780.74      787.24      8.34 o 
  -8  -4   2     1618.61     1649.66     13.97 o 
  -7  -4   2      315.12      324.64      3.99 o 
  -6  -4   2        1.83        3.58      0.64 o 
  -5  -4   2     1362.20     1370.51     10.55 o 
  -4  -4   2     1643.95     1670.40      9.57 o 
  -3  -4   2     2474.38     2548.36     12.56 o 
  -2  -4   2        1.52        0.67      0.52 o 
  -1  -4   2     1657.61     1745.08     13.25 o 
   0  -4   2       10.78       13.77      0.64 o 
   1  -4   2     1534.73     1561.93      9.48 o 
   2  -4   2       33.81       23.90      0.65 o 
   3  -4   2       28.19       22.89      0.66 o 
   4  -4   2       70.14       65.94      1.13 o 
   5  -4   2     1700.93     1677.87     11.63 o 
   6  -4   2      782.95      777.61      7.01 o 
   7  -4   2      690.22      680.80      7.20 o 
   8  -4   2      394.37      397.14      5.42 o 
   9  -4   2      181.81      197.24      4.20 o 
  10  -4   2       84.34       87.76      4.04 o 
 -10  -3   2     1513.90     1512.58     15.10 o 
  -9  -3   2      777.89      764.77      8.98 o 
  -8  -3   2      325.27      312.23      4.87 o 
  -7  -3   2        5.31        3.98      0.82 o 
  -6  -3   2     2364.07     2336.67     15.60 o 
  -5  -3   2      649.87      626.22      4.92 o 
  -4  -3   2        1.57        2.64      0.45 o 
  -3  -3   2        5.05        3.61      0.56 o 
  -2  -3   2      440.70      460.79      2.92 o 
  -1  -3   2     1450.13     1486.92     11.23 o 
   0  -3   2      902.77      848.11      6.50 o 
   1  -3   2      292.67      292.74      2.98 o 
   2  -3   2      473.82      537.32      3.22 o 
   3  -3   2     1858.95     1875.36      8.85 o 
   4  -3   2     2376.36     2287.01     12.09 o 
   5  -3   2      347.32      354.67      3.30 o 
   6  -3   2      349.75      359.88      3.93 o 
   7  -3   2       92.49       90.67      2.16 o 
   8  -3   2       29.82       30.66      2.65 o 
   9  -3   2      440.86      426.12      6.35 o 
  10  -3   2      294.69      302.29      6.16 o 
 -10  -2   2      963.16      935.57     10.61 o 
  -9  -2   2        7.80        9.29      1.20 o 
  -8  -2   2      400.02      388.31      4.97 o 
  -7  -2   2      985.48      958.89      8.16 o 
  -6  -2   2       12.67       19.60      0.84 o 
  -5  -2   2      414.49      402.09      3.15 o 
  -4  -2   2      693.48      682.62      3.61 o 
  -3  -2   2      895.08      914.07      5.15 o 
  -2  -2   2      603.88      564.18      3.74 o 
  -1  -2   2       76.21       43.49      1.43 o 
   0  -2   2        3.27        7.80      0.80 o 
   1  -2   2       19.04       12.23      0.37 o 
   2  -2   2     3914.80     3869.81     22.95 o 
   3  -2   2     1605.34     1576.29      8.26 o 
   4  -2   2      580.41      616.77      3.69 o 
   5  -2   2      183.48      184.36      2.14 o 
   6  -2   2      408.02      382.28      3.86 o 
   7  -2   2     1230.10     1218.16     10.13 o 
   8  -2   2       62.51       66.34      2.09 o 
   9  -2   2       45.77       46.00      2.17 o 
  10  -2   2       12.17       11.12      1.45 o 
 -10  -1   2       20.85       19.19      1.77 o 
  -9  -1   2       59.70       60.06      2.21 o 
  -8  -1   2      150.42      146.97      2.93 o 
  -7  -1   2      550.56      492.46      5.34 o 
  -6  -1   2     2738.57     2798.19     15.64 o 
  -5  -1   2      995.22      968.54      5.70 o 
  -4  -1   2     1380.12     1344.21      7.19 o 
  -3  -1   2     1809.26     1719.00      7.68 o 
  -2  -1   2        2.40        1.48      0.37 o 
   0  -1   2        6.29       12.78      1.11 o 
   2  -1   2     1797.11     1852.99     10.00 o 
   3  -1   2     1019.94     1076.27      6.28 o 
   4  -1   2      109.44       83.12      1.09 o 
   5  -1   2      199.15      215.72      2.06 o 
   6  -1   2      766.27      747.66      5.67 o 
   7  -1   2      346.48      339.86      4.02 o 
   8  -1   2       40.45       40.30      1.78 o 
   9  -1   2      558.13      541.08      6.80 o 
  10  -1   2     1129.61     1156.37     13.70 o 
 -10   0   2      119.28      118.25      4.08 o 
  -9   0   2       26.34       29.30      1.94 o 
  -8   0   2     3123.75     3051.41     20.56 o 
  -7   0   2     2219.53     2245.73     14.56 o 
  -6   0   2     2390.11     2432.79     13.26 o 
  -5   0   2      477.12      423.73      3.01 o 
  -4   0   2     3676.69     3728.50     18.55 o 
  -3   0   2     1247.75     1275.91      6.70 o 
  -2   0   2     1405.78     1375.43     10.13 o 
   0   0   2     4130.56     4139.19     74.61 o 
   1   0   2       96.23      106.98      1.29 o 
   2   0   2     2107.54     2082.96     10.67 o 
   3   0   2     1806.98     1826.80      8.98 o 
   4   0   2       47.92       57.25      0.94 o 
   5   0   2     1446.23     1531.01      8.17 o 
   6   0   2      258.68      258.02      2.69 o 
   7   0   2        1.50        2.04      0.76 o 
   8   0   2     1353.32     1386.81     11.60 o 
   9   0   2      623.63      618.45      7.37 o 
  10   0   2      154.82      159.10      4.33 o 
  11   0   2        0.04        1.24      2.95 o 
 -10   1   2     1473.07     1492.65     18.39 o 
  -9   1   2     2183.91     2182.90     18.30 o 
  -8   1   2     4037.20     4035.54     27.75 o 
  -7   1   2      416.49      399.47      3.92 o 
  -6   1   2     1185.67     1163.29      7.25 o 
  -5   1   2     2805.22     2904.98     14.32 o 
  -4   1   2      288.47      284.54      2.21 o 
  -3   1   2      896.08      931.63      5.16 o 
  -2   1   2      251.18      269.90      2.91 o 
  -1   1   2      273.00      279.06      3.94 o 
   2   1   2      696.12      632.67      4.03 o 
   3   1   2      160.69      153.54      1.39 o 
   4   1   2     1814.10     1840.81      9.32 o 
   5   1   2        6.73       17.35      1.11 o 
   6   1   2      469.95      489.42      3.88 o 
   7   1   2      276.72      290.90      3.23 o 
   8   1   2      808.91      796.41      6.77 o 
   9   1   2      594.74      607.48      7.14 o 
  10   1   2      150.55      154.15      3.54 o 
  11   1   2      277.70      276.79      6.60 o 
 -10   2   2     1956.65     1995.67     22.90 o 
  -9   2   2     1017.70     1017.80     11.21 o 
  -8   2   2      191.36      184.21      3.24 o 
  -7   2   2      429.64      420.75      4.25 o 
  -6   2   2     1207.94     1180.51      7.65 o 
  -5   2   2        7.18       11.50      0.61 o 
  -4   2   2      684.81      767.15      4.41 o 
  -3   2   2        0.92        5.08      0.62 o 
  -2   2   2     6936.88     7012.07    122.80 o 
   0   2   2       47.20       37.28      0.68 o 
   1   2   2     3596.80     3455.71     28.65 o 
   2   2   2      240.00      304.92      1.94 o 
   3   2   2      816.00      782.66      4.46 o 
   4   2   2      273.91      252.49      1.98 o 
   5   2   2        4.82        5.33      0.52 o 
   6   2   2      680.30      711.64      5.00 o 
   7   2   2       40.27       57.11      1.45 o 
   8   2   2      946.25      931.55      7.54 o 
   9   2   2      197.22      190.46      3.21 o 
  10   2   2       36.42       35.87      2.21 o 
  11   2   2       36.16       37.46      7.31 o 
 -10   3   2       33.49       33.34      4.07 o 
  -9   3   2       61.28       62.56      2.86 o 
  -8   3   2       45.98       48.87      1.91 o 
  -7   3   2      394.42      389.67      4.46 o 
  -6   3   2     1794.19     1733.35     17.32 o 
  -5   3   2      649.44      643.19      4.38 o 
  -4   3   2     3262.65     3298.62     15.96 o 
  -3   3   2     5921.74     5759.17     33.08 o 
  -2   3   2     8846.97     8562.91    152.56 o 
  -1   3   2      218.60      188.72      1.68 o 
   0   3   2      142.34      105.77      1.12 o 
   1   3   2      679.18      609.36      3.42 o 
   2   3   2      424.62      402.49      2.93 o 
   3   3   2      160.62      164.88      1.38 o 
   4   3   2       93.97      106.06      1.30 o 
   5   3   2      226.60      249.99      2.64 o 
   6   3   2      143.42      151.17      2.16 o 
   7   3   2     1607.81     1562.35     10.88 o 
   8   3   2      216.70      212.30      3.22 o 
   9   3   2       84.76       83.66      2.35 o 
  10   3   2      377.02      361.66      6.36 o 
  11   3   2      133.65      130.72     10.88 o 
 -10   4   2       21.99       28.20      3.94 o 
  -9   4   2        4.10        5.62      1.36 o 
  -8   4   2      395.24      391.90      5.43 o 
  -7   4   2     1382.57     1357.59     11.32 o 
  -6   4   2     3427.64     3387.95     22.17 o 
  -5   4   2     2520.32     2525.39     14.44 o 
  -4   4   2     5606.81     5438.57     25.54 o 
  -3   4   2     4553.49     4619.90     21.00 o 
  -2   4   2       98.08      149.60      1.51 o 
  -1   4   2     2348.00     2493.63     12.66 o 
   0   4   2      687.08      675.94      5.07 o 
   1   4   2      962.79      990.69      5.31 o 
   2   4   2        6.97       11.31      0.43 o 
   3   4   2      686.68      693.84      3.88 o 
   4   4   2      466.10      477.88      3.26 o 
   5   4   2      696.15      665.43      4.40 o 
   6   4   2     2018.90     1997.05     11.68 o 
   7   4   2      103.40      112.01      1.93 o 
   8   4   2       11.77       12.66      1.13 o 
   9   4   2      142.76      144.76      3.18 o 
  10   4   2      619.81      624.76      8.16 o 
  11   4   2        5.04        1.24      4.20 o 
  -9   5   2     1489.79     1534.20     19.60 o 
  -8   5   2     2635.36     2621.42     21.05 o 
  -7   5   2     2754.36     2740.22     21.36 o 
  -6   5   2     3163.92     3179.11     21.10 o 
  -5   5   2     2637.34     2595.54     16.43 o 
  -4   5   2     1364.52     1360.58      8.86 o 
  -3   5   2      334.94      385.14      2.58 o 
  -2   5   2      112.06       88.99      1.10 o 
  -1   5   2     2406.49     2528.67     11.55 o 
   0   5   2      277.00      286.31      2.04 o 
   1   5   2     3246.69     3304.40     15.37 o 
   2   5   2      750.48      760.09      3.87 o 
   3   5   2     3986.68     4155.95     18.13 o 
   4   5   2     1123.02     1115.78      6.06 o 
   5   5   2      775.87      794.05      5.41 o 
   6   5   2       15.13       15.00      0.79 o 
   7   5   2       25.74       25.71      1.29 o 
   8   5   2     1052.83     1067.56     10.04 o 
   9   5   2       96.68      101.26      2.73 o 
  10   5   2       70.83       68.92      2.79 o 
  -9   6   2     2002.36     2042.00     28.66 o 
  -8   6   2     1339.78     1350.11     12.63 o 
  -7   6   2     1349.58     1324.75     12.05 o 
  -6   6   2      415.65      404.35      4.96 o 
  -5   6   2      775.01      770.13      7.04 o 
  -4   6   2      241.16      232.86      2.79 o 
  -3   6   2      234.36      235.00      2.17 o 
  -2   6   2       26.22       27.91      1.31 o 
  -1   6   2     2770.17     2798.85     13.06 o 
   0   6   2     6686.29     6814.76     55.39 o 
   1   6   2     2770.00     2842.17     12.65 o 
   2   6   2     2233.81     2242.29     11.52 o 
   3   6   2     1777.64     1803.91      8.24 o 
   4   6   2       39.73       39.90      0.87 o 
   5   6   2      110.76      107.92      1.63 o 
   6   6   2      444.26      456.35      4.01 o 
   7   6   2      252.08      263.36      3.35 o 
   8   6   2        0.03        1.19      0.78 o 
   9   6   2      263.36      261.10      4.68 o 
  10   6   2       97.14       93.69      3.65 o 
  -9   7   2       63.88       64.25      3.64 o 
  -8   7   2      392.68      404.74      6.23 o 
  -7   7   2       29.82       28.49      1.92 o 
  -6   7   2       35.20       36.52      1.77 o 
  -5   7   2      131.44      125.60      2.77 o 
  -4   7   2      362.31      371.76      4.51 o 
  -3   7   2      747.14      753.50      6.04 o 
  -2   7   2     6023.64     5906.40     33.44 o 
  -1   7   2     8624.18     8907.18     54.64 o 
   0   7   2      225.88      191.08      1.80 o 
   1   7   2     3543.38     3614.51     17.09 o 
   2   7   2      352.14      337.32      2.54 o 
   3   7   2        5.02        8.80      0.56 o 
   4   7   2       65.66       76.35      1.66 o 
   5   7   2      357.16      352.14      3.15 o 
   6   7   2       17.51       16.01      1.08 o 
   7   7   2      118.58      123.01      2.25 o 
   8   7   2      989.03      974.11      8.45 o 
   9   7   2       16.95       18.14      1.59 o 
  10   7   2      335.48      314.74      7.65 o 
  -8   8   2        3.46        3.63      1.33 o 
  -7   8   2      370.77      373.36      7.28 o 
  -6   8   2      477.07      486.84      5.99 o 
  -5   8   2      523.88      507.32      5.85 o 
  -4   8   2     3094.89     3101.75     26.45 o 
  -3   8   2     5691.68     5602.23     35.45 o 
  -2   8   2     2467.07     2501.68     16.06 o 
  -1   8   2      685.86      723.24      5.36 o 
   0   8   2      633.39      623.42      4.70 o 
   1   8   2      953.62     1022.00      6.81 o 
   2   8   2       14.70       14.91      0.59 o 
   3   8   2       76.53       76.71      1.48 o 
   4   8   2      549.51      541.50      4.29 o 
   5   8   2      569.36      576.71      4.75 o 
   6   8   2      656.53      645.60      5.00 o 
   7   8   2      787.29      776.33      6.23 o 
   8   8   2      231.64      214.89      3.33 o 
   9   8   2        8.05       11.22      1.30 o 
  10   8   2      215.09      202.52      6.18 o 
  -7   9   2      602.29      607.38      8.85 o 
  -6   9   2     1479.33     1491.93     15.29 o 
  -5   9   2     3883.62     3855.52     28.46 o 
  -4   9   2     2750.54     2743.57     20.79 o 
  -3   9   2     1653.53     1665.53     12.19 o 
  -2   9   2      126.03      122.64      2.19 o 
  -1   9   2     1233.55     1224.49      8.88 o 
   0   9   2      331.35      348.38      3.52 o 
   1   9   2        4.99        9.97      1.00 o 
   2   9   2       28.66       25.66      1.04 o 
   3   9   2      138.67      147.41      2.00 o 
   4   9   2     1680.74     1678.56     10.13 o 
   5   9   2     2048.05     2045.41     12.53 o 
   6   9   2      866.84      846.85      6.68 o 
   7   9   2       39.09       44.15      2.25 o 
   8   9   2      190.86      191.00      3.69 o 
   9   9   2      166.51      160.02      4.55 o 
  -7  10   2      768.44      751.76     23.62 o 
  -6  10   2     2980.20     3052.60     26.09 o 
  -5  10   2      695.81      671.45      8.15 o 
  -4  10   2      141.61      142.83      3.19 o 
  -3  10   2      178.44      181.53      3.44 o 
  -2  10   2      118.07      114.23      2.13 o 
  -1  10   2       29.68       31.47      1.18 o 
   0  10   2      157.82      164.22      2.28 o 
   1  10   2     1749.19     1844.97     14.93 o 
   2  10   2      466.79      449.60      4.07 o 
   3  10   2     5399.97     5360.03     30.71 o 
   4  10   2     1856.59     1843.33     12.01 o 
   5  10   2      345.60      331.43      3.50 o 
   6  10   2       93.49       80.37      1.91 o 
   7  10   2      249.40      252.96      3.50 o 
   8  10   2       67.39       63.63      2.23 o 
   9  10   2       22.97       19.90      2.21 o 
  -6  11   2       44.64       50.47      2.89 o 
  -5  11   2       25.64       26.78      1.82 o 
  -4  11   2        0.81        2.67      0.93 o 
  -3  11   2        6.09        7.11      1.20 o 
  -2  11   2      485.94      489.32      5.63 o 
  -1  11   2     1843.49     1868.09     18.37 o 
   0  11   2     2432.69     2442.68     17.22 o 
   1  11   2     2595.33     2525.52     19.09 o 
   2  11   2     3456.77     3420.17     24.82 o 
   3  11   2     1777.58     1754.55     13.81 o 
   4  11   2       14.21       11.43      0.83 o 
   5  11   2       64.70       58.84      1.59 o 
   6  11   2      562.47      548.33      5.38 o 
   7  11   2        9.89       11.01      1.09 o 
   8  11   2       31.86       36.80      2.28 o 
  -5  12   2        0.55        3.46      1.31 o 
  -4  12   2      280.75      290.10      4.16 o 
  -3  12   2     1400.12     1376.63     13.13 o 
  -2  12   2     2109.97     2088.93     18.98 o 
  -1  12   2     2558.57     2522.06     22.15 o 
   0  12   2     1482.70     1471.76     16.60 o 
   1  12   2     2309.89     2298.38     18.71 o 
   2  12   2      365.26      352.07      5.22 o 
   3  12   2       69.51       67.91      2.01 o 
   4  12   2      390.63      381.19      4.83 o 
   5  12   2      131.27      139.76      2.74 o 
   6  12   2      178.07      172.14      3.21 o 
   7  12   2      235.79      236.97      4.13 o 
  -4  13   2     2772.70     2779.23     26.79 o 
  -3  13   2     1622.05     1631.75     15.45 o 
  -2  13   2     1452.18     1446.09     13.39 o 
  -1  13   2     1444.38     1439.86     14.89 o 
   0  13   2      677.25      690.57      9.49 o 
   1  13   2       23.08       23.09      1.80 o 
   2  13   2       59.90       61.42      2.44 o 
   3  13   2       24.43       27.72      1.90 o 
   4  13   2       80.63       78.13      2.12 o 
   5  13   2     1481.65     1408.71     17.64 o 
   6  13   2      560.54      563.80      6.40 o 
  -2  14   2      330.22      345.44      7.16 o 
  -1  14   2      154.50      155.62      3.96 o 
   0  14   2       25.83       27.53      2.14 o 
   1  14   2        0.36        1.55      1.68 o 
   2  14   2       26.36       27.25      1.97 o 
   3  14   2      597.95      595.61      8.14 o 
   4  14   2     1942.20     1905.69     31.11 o 
   5  14   2     1476.19     1448.24     20.83 o 
  -3 -13   3      647.50      615.84      9.78 o 
  -2 -13   3      524.79      522.98      9.55 o 
  -1 -13   3       84.11       82.61      4.21 o 
   0 -13   3      108.32      105.03      4.74 o 
   1 -13   3       31.31       27.49      2.56 o 
  -5 -12   3      881.82      864.45     14.09 o 
  -4 -12   3       96.64       93.87      4.40 o 
  -3 -12   3      170.26      169.05      5.90 o 
  -2 -12   3      103.69      109.85      3.80 o 
  -1 -12   3       83.13       77.71      3.72 o 
   0 -12   3       26.33       28.69      2.36 o 
   1 -12   3       68.62       62.21      3.18 o 
   2 -12   3      635.06      639.11     10.93 o 
   3 -12   3     2346.17     2355.69     25.06 o 
  -6 -11   3      154.58      143.39      4.18 o 
  -5 -11   3       55.33       53.15      2.29 o 
  -4 -11   3      345.69      336.29      5.38 o 
  -3 -11   3       79.35       71.91      2.42 o 
  -2 -11   3      135.13      132.05      3.25 o 
  -1 -11   3      384.54      378.49      6.90 o 
   0 -11   3      639.94      640.62      9.97 o 
   1 -11   3     2835.77     2811.15     32.05 o 
   2 -11   3     3610.51     3567.92     34.51 o 
   3 -11   3     1587.01     1591.37     16.74 o 
   4 -11   3      404.81      404.58      6.30 o 
   5 -11   3      896.95      940.40     10.71 o 
  -7 -10   3        3.77        5.99      1.18 o 
  -6 -10   3       69.35       66.57      2.33 o 
  -5 -10   3       60.91       65.97      2.21 o 
  -4 -10   3       21.45       23.97      1.88 o 
  -3 -10   3     1232.32     1221.33     11.02 o 
  -2 -10   3      373.54      370.15      4.79 o 
  -1 -10   3     1870.94     1871.28     21.52 o 
   0 -10   3     4893.23     4912.08     53.44 o 
   1 -10   3     1600.56     1599.84     22.66 o 
   2 -10   3      767.92      776.66      9.66 o 
   3 -10   3       86.22       91.97      2.64 o 
   4 -10   3       98.42      103.43      2.46 o 
   5 -10   3       63.59       66.35      2.47 o 
   6 -10   3      142.11      150.01      3.80 o 
  -8  -9   3       60.23       59.66      2.50 o 
  -7  -9   3       20.46       17.80      1.52 o 
  -6  -9   3      166.74      165.61      3.09 o 
  -5  -9   3      402.50      395.67      4.72 o 
  -4  -9   3      840.09      839.06      7.59 o 
  -3  -9   3      842.85      834.26      6.89 o 
  -2  -9   3     2541.90     2636.12     21.45 o 
  -1  -9   3     2735.65     2743.50     23.62 o 
   0  -9   3      716.80      702.54     14.59 o 
   1  -9   3        0.59        2.85      1.12 o 
   2  -9   3       22.15       24.60      1.16 o 
   3  -9   3       10.37        9.59      0.88 o 
   4  -9   3       37.80       41.35      1.65 o 
   5  -9   3      445.98      455.94      9.45 o 
   6  -9   3      623.01      633.80      7.23 o 
   7  -9   3      804.16      810.03     10.64 o 
  -9  -8   3        0.41        0.87      1.99 o 
  -8  -8   3        8.54       11.57      1.00 o 
  -7  -8   3        2.26        3.46      0.66 o 
  -6  -8   3      397.37      394.97      6.80 o 
  -5  -8   3     1524.85     1491.31     12.78 o 
  -4  -8   3     1441.88     1409.25     10.47 o 
  -3  -8   3      992.53     1007.88      8.30 o 
  -2  -8   3     2656.21     2664.06     23.46 o 
  -1  -8   3      124.12      155.09      4.05 o 
   0  -8   3        0.24        1.23      1.19 o 
   1  -8   3       10.07       13.14      0.78 o 
   2  -8   3       31.37       36.95      1.13 o 
   3  -8   3      541.65      531.24      5.07 o 
   4  -8   3     2155.97     2135.53     15.92 o 
   5  -8   3     2011.08     2038.91     14.11 o 
   6  -8   3     1558.13     1502.11     12.03 o 
   7  -8   3     3144.15     3139.71     22.69 o 
  -9  -7   3       27.44       29.72      1.79 o 
  -8  -7   3      145.51      137.95      2.49 o 
  -7  -7   3     1319.99     1275.50     11.97 o 
  -6  -7   3     1048.78     1034.41      8.26 o 
  -5  -7   3      950.43      947.98      8.94 o 
  -4  -7   3      437.20      452.22      4.75 o 
  -3  -7   3      200.53      186.72      2.44 o 
  -2  -7   3       41.61       44.01      1.11 o 
  -1  -7   3      937.45      944.41      8.98 o 
   0  -7   3        2.70        5.73      0.73 o 
   1  -7   3      502.60      517.06      4.56 o 
   2  -7   3     4286.39     4321.90     27.66 o 
   3  -7   3     3395.12     3391.36     23.17 o 
   4  -7   3     3381.08     3439.62     21.10 o 
   5  -7   3     2712.06     2683.93     17.81 o 
   6  -7   3     1640.64     1598.86     12.53 o 
   7  -7   3      261.03      266.80      3.94 o 
   8  -7   3       10.73       16.98      2.35 o 
  -9  -6   3     1169.71     1113.35     10.26 o 
  -8  -6   3     1076.37     1063.95      9.69 o 
  -7  -6   3      647.08      625.12      6.39 o 
  -6  -6   3      146.88      149.69      2.28 o 
  -5  -6   3        0.23        1.08      0.60 o 
  -4  -6   3       33.57       32.69      1.28 o 
  -3  -6   3      899.15      916.49      6.94 o 
  -2  -6   3      727.15      744.42      7.22 o 
  -1  -6   3        0.92        4.89      1.53 o 
   0  -6   3     3322.28     3464.71     24.88 o 
   1  -6   3     6257.41     6167.81     60.69 o 
   2  -6   3     4430.47     4482.94     28.36 o 
   3  -6   3     1832.51     1864.84     12.51 o 
   4  -6   3     1586.34     1557.36      9.85 o 
   5  -6   3      322.49      333.48      3.44 o 
   6  -6   3      134.04      129.82      2.47 o 
   7  -6   3       56.57       58.75      1.90 o 
   8  -6   3        5.61        6.26      1.02 o 
   9  -6   3      233.61      233.99      5.47 o 
 -10  -5   3      454.17      451.56     10.35 o 
  -9  -5   3      898.60      888.06     10.29 o 
  -8  -5   3      115.54      110.36      2.60 o 
  -7  -5   3        6.35        5.54      0.89 o 
  -6  -5   3       71.32       70.60      1.66 o 
  -5  -5   3      155.93      163.96      2.05 o 
  -4  -5   3      373.74      371.17      3.48 o 
  -3  -5   3      256.12      285.20      2.93 o 
  -2  -5   3      442.38      466.73      5.01 o 
  -1  -5   3     2273.53     2278.20     21.13 o 
   0  -5   3    10528.80    10577.35    102.02 o 
   1  -5   3       35.74       21.45      0.85 o 
   2  -5   3      868.76      964.59      6.71 o 
   3  -5   3      172.85      162.06      1.87 o 
   4  -5   3      321.82      335.90      3.09 o 
   5  -5   3      372.48      350.66      3.53 o 
   6  -5   3      169.46      171.66      2.84 o 
   7  -5   3      277.75      273.97      3.95 o 
   8  -5   3      664.34      657.05      7.71 o 
   9  -5   3     2193.21     2178.01     22.22 o 
 -10  -4   3       31.58       35.13      2.14 o 
  -9  -4   3      355.36      356.73      5.12 o 
  -8  -4   3      174.51      172.59      3.47 o 
  -7  -4   3       66.19       59.24      2.00 o 
  -6  -4   3       88.39       89.29      2.14 o 
  -5  -4   3      618.84      634.18      5.73 o 
  -4  -4   3       63.68       68.61      1.28 o 
  -3  -4   3     1273.51     1292.87      8.15 o 
  -2  -4   3     4274.78     4281.18     31.07 o 
  -1  -4   3     2217.09     2136.89     16.26 o 
   0  -4   3       29.20       25.86      1.04 o 
   1  -4   3       84.42       94.32      1.35 o 
   2  -4   3        6.40        9.65      0.48 o 
   3  -4   3      701.75      703.36      4.43 o 
   4  -4   3      799.66      792.53      5.43 o 
   5  -4   3      177.71      165.64      2.16 o 
   6  -4   3     1062.21     1092.03      9.00 o 
   7  -4   3     2715.15     2625.24     19.00 o 
   8  -4   3     2317.78     2313.21     18.77 o 
   9  -4   3     1155.15     1171.48     12.35 o 
 -10  -3   3      795.15      783.59     11.40 o 
  -9  -3   3       55.65       51.57      2.26 o 
  -8  -3   3      123.03      113.58      2.83 o 
  -7  -3   3      567.39      591.53      5.88 o 
  -6  -3   3       65.85       64.04      1.55 o 
  -5  -3   3      391.45      416.95      4.30 o 
  -4  -3   3     1357.59     1388.54      8.53 o 
  -3  -3   3     1661.27     1648.08      8.74 o 
  -2  -3   3      437.70      440.57      3.80 o 
  -1  -3   3      777.54      767.20      7.75 o 
   0  -3   3     1015.68     1029.87      7.86 o 
   1  -3   3       80.24      106.93      3.04 o 
   2  -3   3     1989.35     2059.30     11.19 o 
   3  -3   3      459.25      420.19      2.93 o 
   4  -3   3     1313.92     1370.41      7.71 o 
   5  -3   3     3050.32     3042.55     17.72 o 
   6  -3   3     3785.29     3688.01     25.04 o 
   7  -3   3     2775.17     2749.62     21.11 o 
   8  -3   3      308.28      313.36      4.72 o 
   9  -3   3       75.74       73.84      2.65 o 
  10  -3   3      282.69      281.10      7.06 o 
 -10  -2   3       31.75       28.87      2.50 o 
  -9  -2   3       59.80       59.81      2.43 o 
  -8  -2   3      666.06      662.87      7.14 o 
  -7  -2   3     1138.59     1162.98     10.72 o 
  -6  -2   3        7.03        9.74      0.89 o 
  -5  -2   3     2185.82     2290.47     13.47 o 
  -4  -2   3      227.62      222.92      1.85 o 
  -3  -2   3      477.61      502.19      3.37 o 
  -2  -2   3     1556.77     1520.56      8.26 o 
  -1  -2   3      297.24      296.12      3.58 o 
   0  -2   3      280.32      250.05      2.48 o 
   1  -2   3       72.47       45.85      0.85 o 
   2  -2   3     8407.30     8767.87    145.02 o 
   3  -2   3      519.92      431.69      2.73 o 
   4  -2   3     6007.96     6185.50     29.48 o 
   5  -2   3     4319.13     4254.41     21.99 o 
   6  -2   3      496.36      473.65      4.48 o 
   7  -2   3        0.78        1.81      0.71 o 
   8  -2   3        6.76        6.37      0.96 o 
   9  -2   3        0.24        0.91      0.89 o 
  10  -2   3       69.28       67.48      3.12 o 
 -10  -1   3      308.10      308.91      4.74 o 
  -9  -1   3      766.06      761.32      7.74 o 
  -8  -1   3      269.82      268.99      4.06 o 
  -7  -1   3       12.59       14.11      1.58 o 
  -6  -1   3      697.40      686.83      5.26 o 
  -5  -1   3      404.57      430.60      3.28 o 
  -4  -1   3      858.29      815.94      4.20 o 
  -3  -1   3     1225.61     1231.05      6.21 o 
  -2  -1   3      418.62      451.10      4.00 o 
  -1  -1   3        1.39        1.44      0.40 o 
   0  -1   3     1260.29     1194.16     10.59 o 
   1  -1   3     2313.30     2294.26     11.76 o 
   2  -1   3      467.57      392.26      2.47 o 
   3  -1   3     2572.23     2455.46     15.14 o 
   4  -1   3     1421.42     1373.26      7.73 o 
   5  -1   3      451.15      467.79      3.70 o 
   6  -1   3      611.25      611.37      4.95 o 
   7  -1   3       15.00       14.30      1.08 o 
   8  -1   3       67.93       69.39      2.16 o 
   9  -1   3      993.82      990.96     10.07 o 
  10  -1   3      499.70      517.73      6.97 o 
 -10   0   3       80.32       83.61      3.17 o 
  -9   0   3       67.94       73.40      3.00 o 
  -8   0   3      215.12      219.98      3.68 o 
  -7   0   3      222.89      233.14      3.17 o 
  -6   0   3      539.88      498.05      4.62 o 
  -5   0   3     3171.40     3306.85     16.55 o 
  -4   0   3       36.78       46.42      0.76 o 
  -3   0   3       52.77       54.06      0.74 o 
  -2   0   3      324.73      301.10      2.19 o 
  -1   0   3     1519.86     1410.39      9.41 o 
   0   0   3     1482.37     1426.65      8.67 o 
   1   0   3      539.41      485.75      2.83 o 
   2   0   3      206.08      173.71      1.43 o 
   3   0   3      348.03      406.60      2.63 o 
   4   0   3     4696.21     4955.83     26.30 o 
   5   0   3       46.79       35.08      0.89 o 
   6   0   3        1.52        3.13      0.52 o 
   7   0   3      872.69      878.48      7.06 o 
   8   0   3     1099.05     1105.17      9.85 o 
   9   0   3     1261.67     1245.18     11.86 o 
  10   0   3     1149.73     1177.01     13.89 o 
 -10   1   3       93.49       99.71      4.46 o 
  -9   1   3      299.61      308.42      5.71 o 
  -8   1   3      327.69      321.61      4.12 o 
  -7   1   3      254.09      244.09      3.31 o 
  -6   1   3      254.39      256.97      2.69 o 
  -5   1   3       51.42       57.19      1.12 o 
  -4   1   3      679.65      788.57      4.50 o 
  -3   1   3     1309.63     1297.71      6.72 o 
  -2   1   3      757.48      699.84      4.53 o 
  -1   1   3      364.43      334.59      2.49 o 
   0   1   3       14.60       14.85      1.04 o 
   1   1   3       79.74       75.01      0.89 o 
   2   1   3     1500.03     1471.48      7.98 o 
   3   1   3      163.33      135.49      1.42 o 
   4   1   3      385.42      381.44      2.90 o 
   5   1   3      147.43      192.50      1.98 o 
   6   1   3     2085.68     2109.98     12.40 o 
   7   1   3     1954.12     1941.83     12.39 o 
   8   1   3     1248.09     1211.31      9.81 o 
   9   1   3     1172.40     1216.65     11.71 o 
  10   1   3      785.48      808.81     11.65 o 
  11   1   3       51.00       63.54      5.62 o 
 -10   2   3      800.35      818.75     33.81 o 
  -9   2   3      127.04      122.23      3.36 o 
  -8   2   3      440.63      425.66      5.64 o 
  -7   2   3      505.40      517.73      4.46 o 
  -6   2   3       20.93       21.82      0.95 o 
  -5   2   3       64.31       74.91      1.33 o 
  -4   2   3     4367.83     4518.82     22.59 o 
  -3   2   3      168.66      134.45      1.67 o 
  -2   2   3        0.03       -0.40      0.40 o 
  -1   2   3     1377.09     1314.82      8.39 o 
   0   2   3        1.19        5.46      0.68 o 
   1   2   3      986.04      922.60      6.19 o 
   2   2   3      599.71      547.62      3.72 o 
   3   2   3      142.36      135.94      1.15 o 
   4   2   3      201.80      203.87      1.72 o 
   5   2   3     4223.10     4323.02     23.56 o 
   6   2   3     3242.70     3159.32     17.65 o 
   7   2   3     1110.92     1117.83      8.02 o 
   8   2   3      676.92      726.68      6.42 o 
   9   2   3       57.13       61.50      2.18 o 
  10   2   3        7.14        8.64      1.45 o 
  11   2   3      237.34      235.50      8.61 o 
 -10   3   3      214.84      229.03      6.23 o 
  -9   3   3      715.71      728.05      9.07 o 
  -8   3   3      117.60      114.56      3.10 o 
  -7   3   3      126.66      134.34      2.33 o 
  -6   3   3      333.86      330.75      3.23 o 
  -5   3   3     1882.00     1863.32     10.20 o 
  -4   3   3       49.38       79.24      1.31 o 
  -3   3   3     3275.75     3443.96     17.79 o 
  -2   3   3      589.51      798.36      4.96 o 
  -1   3   3      224.47      225.63      1.80 o 
   0   3   3      190.83      169.95      1.64 o 
   1   3   3        8.66        0.01      0.54 o 
   2   3   3      121.57      151.19      1.55 o 
   3   3   3     1339.37     1342.44      7.46 o 
   4   3   3     2176.31     2036.43      9.53 o 
   5   3   3     3115.47     3237.25     16.29 o 
   6   3   3      241.10      259.26      2.77 o 
   7   3   3       11.54       20.57      1.59 o 
   8   3   3       21.84       29.42      1.54 o 
   9   3   3      549.35      544.10      6.27 o 
  10   3   3      318.60      326.09      5.61 o 
  11   3   3      167.45      167.93      7.65 o 
 -10   4   3      403.67      422.27     28.13 o 
  -9   4   3       54.78       62.17      3.44 o 
  -8   4   3        1.18        3.00      0.96 o 
  -7   4   3      384.00      373.16      4.71 o 
  -6   4   3       28.13       27.24      1.16 o 
  -5   4   3     1593.77     1601.52     10.20 o 
  -4   4   3     1874.09     1882.92     10.14 o 
  -3   4   3      577.44      573.82      3.73 o 
  -2   4   3      522.99      559.52      4.18 o 
  -1   4   3     1461.35     1495.99      7.55 o 
   0   4   3        9.55       21.32      0.65 o 
   1   4   3      333.66      328.90      2.36 o 
   2   4   3     1791.60     1755.28      8.49 o 
   3   4   3     2597.62     2611.38     12.61 o 
   4   4   3       56.46       58.54      1.10 o 
   5   4   3      641.75      634.80      4.09 o 
   6   4   3      477.67      493.07      4.06 o 
   7   4   3       82.74       93.66      2.05 o 
   8   4   3     1298.76     1296.35     13.57 o 
   9   4   3      438.53      448.47      5.92 o 
  10   4   3      250.92      253.49      5.35 o 
  11   4   3      817.27      860.11     18.92 o 
  -9   5   3       41.68       42.61      2.98 o 
  -8   5   3       38.05       37.95      2.15 o 
  -7   5   3      269.38      287.29      5.46 o 
  -6   5   3     1539.33     1480.15     10.55 o 
  -5   5   3      862.23      873.52      6.53 o 
  -4   5   3      307.91      317.35      3.00 o 
  -3   5   3       36.31       43.25      0.96 o 
  -2   5   3     1141.67     1207.35      6.70 o 
  -1   5   3       54.09       86.69      1.10 o 
   0   5   3     1537.20     1631.76      8.63 o 
   1   5   3      447.54      415.82      2.87 o 
   2   5   3      198.12      207.32      1.79 o 
   3   5   3     1095.19     1092.39      5.62 o 
   4   5   3     1138.00     1133.09      6.17 o 
   5   5   3      212.02      223.14      2.16 o 
   6   5   3       23.69       25.20      1.24 o 
   7   5   3     1071.71     1091.87      8.34 o 
   8   5   3       90.11       95.63      2.38 o 
   9   5   3      238.45      227.65      4.12 o 
  10   5   3     1624.68     1651.87     16.02 o 
  -9   6   3      130.90      142.06      5.72 o 
  -8   6   3      959.58      967.40     11.93 o 
  -7   6   3     1765.08     1739.18     17.09 o 
  -6   6   3      278.06      280.22      4.20 o 
  -5   6   3      141.19      142.39      2.18 o 
  -4   6   3       10.70       12.11      0.73 o 
  -3   6   3      890.28      839.28      5.74 o 
  -2   6   3      611.39      675.20      5.00 o 
  -1   6   3      329.57      399.07      2.78 o 
   0   6   3      467.80      524.90      3.12 o 
   1   6   3      902.22      868.70      4.54 o 
   2   6   3     2158.62     2093.62      9.48 o 
   3   6   3     1361.44     1368.99      7.03 o 
   4   6   3        2.19        4.21      0.43 o 
   5   6   3      543.68      567.94      4.17 o 
   6   6   3      443.74      436.42      4.18 o 
   7   6   3      873.10      875.15      9.96 o 
   8   6   3      339.46      324.92      5.14 o 
   9   6   3     1313.47     1313.24     13.32 o 
  10   6   3      118.66      115.29      3.98 o 
  -9   7   3      910.79      951.91     16.39 o 
  -8   7   3     1110.36     1139.58     11.37 o 
  -7   7   3      204.55      203.80      3.84 o 
  -6   7   3       10.27       14.00      1.23 o 
  -5   7   3     1292.49     1255.65     10.42 o 
  -4   7   3      887.50      909.46      6.98 o 
  -3   7   3       37.56       39.32      1.15 o 
  -2   7   3       65.14       69.42      1.27 o 
  -1   7   3       36.67       46.41      1.41 o 
   0   7   3     1067.53     1080.81      6.05 o 
   1   7   3     2929.44     2989.00     13.92 o 
   2   7   3       36.19       39.00      0.84 o 
   3   7   3       23.03       20.82      0.72 o 
   4   7   3      279.21      277.46      2.62 o 
   5   7   3     1013.03     1025.62      6.80 o 
   6   7   3      137.95      139.62      2.35 o 
   7   7   3      238.82      242.97      3.55 o 
   8   7   3      150.04      146.78      3.35 o 
   9   7   3       70.70       70.27      2.66 o 
  10   7   3      483.19      486.29      9.36 o 
  -8   8   3        5.82        4.80      1.50 o 
  -7   8   3      304.59      306.67      5.22 o 
  -6   8   3      289.22      285.45      4.42 o 
  -5   8   3       17.64       17.28      1.28 o 
  -4   8   3      781.38      751.68      7.01 o 
  -3   8   3      603.80      627.69      5.99 o 
  -2   8   3     1327.54     1333.59      9.85 o 
  -1   8   3     2500.65     2469.88     14.28 o 
   0   8   3     2972.22     3091.64     16.31 o 
   1   8   3      422.47      450.68      3.34 o 
   2   8   3      281.69      307.63      2.65 o 
   3   8   3      690.58      679.89      4.65 o 
   4   8   3      339.60      371.43      3.38 o 
   5   8   3       23.53       23.60      1.00 o 
   6   8   3        8.68       10.36      1.01 o 
   7   8   3      278.90      278.08      3.89 o 
   8   8   3      610.77      600.72      6.18 o 
   9   8   3     1402.50     1375.62     12.09 o 
  10   8   3      127.88      122.19      5.14 o 
  -7   9   3      153.81      157.27      3.94 o 
  -6   9   3      360.39      373.33      5.27 o 
  -5   9   3     1456.32     1424.45     12.59 o 
  -4   9   3      629.19      650.79      6.44 o 
  -3   9   3     2269.12     2264.55     16.45 o 
  -2   9   3     1292.28     1314.62     10.97 o 
  -1   9   3      256.95      268.29      3.39 o 
   0   9   3        6.38       10.92      0.72 o 
   1   9   3      132.36      126.04      2.10 o 
   2   9   3      891.99      914.58      6.15 o 
   3   9   3       72.77       68.90      1.53 o 
   4   9   3      147.22      150.60      2.29 o 
   5   9   3      428.09      427.05      3.73 o 
   6   9   3      384.62      375.76      3.78 o 
   7   9   3     1115.51     1097.84      8.51 o 
   8   9   3      147.91      152.15      2.78 o 
   9   9   3        9.35       11.65      1.83 o 
  -7  10   3     1160.28     1203.50     16.22 o 
  -6  10   3     1677.16     1682.16     26.64 o 
  -5  10   3     1015.66      992.54     10.82 o 
  -4  10   3      497.88      495.42      5.86 o 
  -3  10   3      618.95      597.90      5.95 o 
  -2  10   3        0.71        1.23      0.72 o 
  -1  10   3        0.33        1.65      0.70 o 
   0  10   3        1.22        2.74      0.58 o 
   1  10   3       24.67       31.27      1.19 o 
   2  10   3      497.97      468.42      4.48 o 
   3  10   3     1280.26     1288.73      9.03 o 
   4  10   3      973.12      935.43      7.51 o 
   5  10   3      682.61      666.18      6.21 o 
   6  10   3      313.12      301.77      3.77 o 
   7  10   3       84.16       79.91      2.07 o 
   8  10   3       14.18       15.99      1.43 o 
   9  10   3       79.46       76.43      4.16 o 
  -6  11   3      128.57      128.28      4.04 o 
  -5  11   3      821.33      824.69      9.72 o 
  -4  11   3      292.97      286.70      4.89 o 
  -3  11   3       90.72       95.29      2.41 o 
  -2  11   3        7.55        8.74      1.02 o 
  -1  11   3      115.12      119.02      2.58 o 
   0  11   3        0.95        3.36      0.75 o 
   1  11   3      675.32      670.30      6.18 o 
   2  11   3     2348.76     2408.00     16.92 o 
   3  11   3       48.68       51.64      1.63 o 
   4  11   3      194.46      186.86      2.75 o 
   5  11   3       89.72       87.55      2.04 o 
   6  11   3        0.72        1.05      0.72 o 
   7  11   3       20.80       22.71      1.41 o 
   8  11   3      221.43      215.30      4.73 o 
  -5  12   3      129.47      137.77      4.12 o 
  -4  12   3       48.70       53.91      2.38 o 
  -3  12   3       76.33       71.60      2.46 o 
  -2  12   3        1.63        5.09      1.32 o 
  -1  12   3     1214.39     1197.05     17.54 o 
   0  12   3     2306.69     2299.38     17.82 o 
   1  12   3     1159.73     1166.83      9.62 o 
   2  12   3       35.90       32.98      1.33 o 
   3  12   3      105.45       99.26      2.68 o 
   4  12   3      239.84      232.30      3.42 o 
   5  12   3      144.99      151.42      2.59 o 
   6  12   3        0.52        2.83      0.81 o 
   7  12   3       50.84       54.70      2.30 o 
  -4  13   3      147.63      154.59      4.37 o 
  -3  13   3      600.42      607.18      7.58 o 
  -2  13   3     1686.69     1686.92     15.62 o 
  -1  13   3     2190.38     2181.60     20.91 o 
   0  13   3      230.83      219.35      3.67 o 
   1  13   3      108.87      106.26      2.45 o 
   2  13   3      198.34      192.04      3.60 o 
   3  13   3       59.66       53.68      2.14 o 
   4  13   3       89.88       95.05      2.70 o 
   5  13   3       41.13       34.47      1.92 o 
   6  13   3        0.10        1.43      0.80 o 
  -2  14   3      512.88      502.53      8.03 o 
  -1  14   3       11.72        8.45      1.21 o 
   0  14   3        2.51        1.78      0.94 o 
   1  14   3       10.80       11.36      1.17 o 
   2  14   3       33.83       37.00      1.74 o 
   3  14   3       55.75       57.22      2.67 o 
   4  14   3      192.71      187.74      4.62 o 
   5  14   3      308.97      294.94      6.06 o 
   1  15   3       25.98       23.96      2.65 o 
   2  15   3      111.77      111.04      7.68 o 
  -4 -12   4     3139.40     3070.00     31.44 o 
  -3 -12   4     1101.42     1110.79     16.12 o 
  -2 -12   4      522.46      521.24     10.88 o 
  -1 -12   4      105.53      103.46      4.10 o 
   0 -12   4      405.88      416.84      9.04 o 
   1 -12   4       83.60      103.98     14.92 o 
   2 -12   4        0.27        3.30      1.37 o 
  -6 -11   4     1088.96     1053.28     12.65 o 
  -5 -11   4     1530.24     1506.74     18.31 o 
  -4 -11   4      512.35      502.35      6.86 o 
  -3 -11   4        0.46        0.49      0.87 o 
  -2 -11   4        1.53        3.74      1.77 o 
  -1 -11   4      124.01      120.40      3.98 o 
   0 -11   4       64.77       70.72      3.89 o 
   1 -11   4     1051.85     1077.30     14.47 o 
   2 -11   4      726.28      731.17     11.23 o 
   3 -11   4     1231.43     1217.61     14.36 o 
   4 -11   4     1701.69     1728.54     19.48 o 
  -7 -10   4      647.24      626.86      9.10 o 
  -6 -10   4      645.62      624.96      7.83 o 
  -5 -10   4       80.96       70.58      2.28 o 
  -4 -10   4      299.82      298.55      4.83 o 
  -3 -10   4      204.45      197.78      3.32 o 
  -2 -10   4       28.15       28.14      2.13 o 
  -1 -10   4     1266.95     1272.84     18.30 o 
   0 -10   4     2387.37     2361.60     26.27 o 
   1 -10   4     1956.88     1952.45     27.58 o 
   2 -10   4     1671.46     1657.43     20.21 o 
   3 -10   4     2056.07     2008.43     21.63 o 
   4 -10   4      658.43      648.18      8.13 o 
   5 -10   4       77.26       72.81      2.99 o 
  -8  -9   4      206.55      204.96      6.87 o 
  -7  -9   4       11.22       14.36      1.34 o 
  -6  -9   4      230.30      231.11      4.59 o 
  -5  -9   4      190.29      177.61      3.78 o 
  -4  -9   4      183.43      180.13      3.29 o 
  -3  -9   4     1026.13     1000.52     11.27 o 
  -2  -9   4     6662.61     6468.32     67.52 o 
  -1  -9   4     3407.33     3327.14     44.54 o 
   0  -9   4     3549.27     3540.23     32.17 o 
   1  -9   4     2653.07     2672.89     30.62 o 
   2  -9   4     2061.01     2043.21     24.63 o 
   3  -9   4      142.08      152.65      3.51 o 
   4  -9   4      355.52      362.94      4.50 o 
   5  -9   4      301.19      299.84      4.52 o 
   6  -9   4      339.92      340.49      5.67 o 
  -8  -8   4        1.67        2.38      1.09 o 
  -7  -8   4      407.57      399.85      5.77 o 
  -6  -8   4      134.56      137.62      3.09 o 
  -5  -8   4     1033.94     1030.42      9.79 o 
  -4  -8   4     3102.94     3098.38     23.03 o 
  -3  -8   4     6414.58     6271.38     46.37 o 
  -2  -8   4     3108.05     3076.38     29.56 o 
  -1  -8   4     2727.29     2775.23     24.19 o 
   0  -8   4     1246.55     1267.92     14.04 o 
   1  -8   4      445.82      456.53      6.15 o 
   2  -8   4      121.73      129.18      3.17 o 
   3  -8   4        9.75       13.26      0.88 o 
   4  -8   4      182.29      174.01      3.51 o 
   5  -8   4      111.16      102.20      2.49 o 
   6  -8   4     1422.38     1400.34     13.36 o 
   7  -8   4      526.16      535.91      6.59 o 
  -9  -7   4      243.60      224.87      5.25 o 
  -8  -7   4      475.88      477.54      5.33 o 
  -7  -7   4      878.30      858.56      7.47 o 
  -6  -7   4     1460.50     1447.51     12.78 o 
  -5  -7   4     3627.00     3640.99     26.63 o 
  -4  -7   4     3839.79     3847.32     25.78 o 
  -3  -7   4     1815.59     1844.56     13.35 o 
  -2  -7   4       28.55       34.48      1.93 o 
  -1  -7   4      317.00      336.91      4.49 o 
   0  -7   4        1.17        3.18      0.85 o 
   1  -7   4      116.32      109.49      3.46 o 
   2  -7   4      300.36      302.51      3.28 o 
   3  -7   4      669.32      691.11      6.11 o 
   4  -7   4     1927.21     1921.06     14.43 o 
   5  -7   4     3850.98     3809.53     24.18 o 
   6  -7   4     1800.01     1796.48     15.14 o 
   7  -7   4      471.15      463.69      5.33 o 
   8  -7   4     1007.84      993.00     11.38 o 
  -9  -6   4      810.54      817.61     10.91 o 
  -8  -6   4      425.27      434.10      5.97 o 
  -7  -6   4     1275.63     1266.77      9.79 o 
  -6  -6   4     3022.86     3020.03     21.03 o 
  -5  -6   4     1579.17     1592.48     13.20 o 
  -4  -6   4       27.26       30.99      1.31 o 
  -3  -6   4        0.68        2.34      0.55 o 
  -2  -6   4      125.06      118.36      2.27 o 
  -1  -6   4       37.05       39.60      1.48 o 
   0  -6   4     1554.09     1571.82     13.86 o 
   1  -6   4      649.44      663.05      6.65 o 
   2  -6   4     2150.18     2186.68     14.57 o 
   3  -6   4     4576.90     4572.98     30.35 o 
   4  -6   4     6379.46     6244.71     36.58 o 
   5  -6   4      700.27      720.32      6.15 o 
   6  -6   4      992.80      946.31      9.02 o 
   7  -6   4      849.67      837.41      8.00 o 
   8  -6   4      504.03      494.12      6.50 o 
  -9  -5   4      189.78      186.84      3.84 o 
  -8  -5   4      870.15      842.82      8.23 o 
  -7  -5   4      571.70      578.11      6.08 o 
  -6  -5   4       57.09       62.36      1.51 o 
  -5  -5   4      790.45      772.03      6.69 o 
  -4  -5   4        0.64        2.38      0.65 o 
  -3  -5   4       24.07       30.29      1.31 o 
  -2  -5   4     1071.78     1068.42      9.56 o 
  -1  -5   4     5499.66     5525.73     39.01 o 
   0  -5   4     2084.02     2026.14     16.88 o 
   1  -5   4     8305.91     8267.34     69.50 o 
   2  -5   4    10453.49    10434.82    124.57 o 
   3  -5   4     4080.34     4117.01     27.38 o 
   4  -5   4      817.24      801.05      6.08 o 
   5  -5   4      559.32      567.00      5.18 o 
   6  -5   4     1346.45     1279.30     10.42 o 
   7  -5   4      162.99      170.55      3.07 o 
   8  -5   4       48.59       52.77      2.05 o 
   9  -5   4       41.54       41.76      2.50 o 
 -10  -4   4      367.19      352.17      9.44 o 
  -9  -4   4      268.16      275.16      6.10 o 
  -8  -4   4      368.56      360.16      5.60 o 
  -7  -4   4      116.97      121.11      2.71 o 
  -6  -4   4      127.46      134.05      2.39 o 
  -5  -4   4        1.50        7.00      1.79 o 
  -4  -4   4      214.12      220.64      2.50 o 
  -3  -4   4     3482.66     3526.98     24.61 o 
  -2  -4   4     5284.79     5216.69     34.66 o 
  -1  -4   4     6943.41     6938.26     52.71 o 
   0  -4   4    10864.66    10600.98    127.63 o 
   1  -4   4    10211.79    10274.20     99.46 o 
   2  -4   4     1033.53      962.94      7.29 o 
   3  -4   4      439.91      464.65      3.58 o 
   4  -4   4     1103.60     1117.86      7.26 o 
   5  -4   4      217.95      216.37      2.62 o 
   6  -4   4       74.50       68.38      1.82 o 
   7  -4   4      401.11      387.56      4.38 o 
   8  -4   4      571.93      553.15      8.38 o 
   9  -4   4     1058.55     1042.26     11.72 o 
 -10  -3   4       31.60       34.56      2.19 o 
  -9  -3   4        2.74        3.20      0.97 o 
  -8  -3   4      220.97      230.33      3.79 o 
  -7  -3   4      587.22      593.17      7.21 o 
  -6  -3   4        1.16        4.42      0.91 o 
  -5  -3   4      796.32      787.46      6.77 o 
  -4  -3   4     5076.69     5110.87     29.60 o 
  -3  -3   4     5387.80     5370.32     36.41 o 
  -2  -3   4     4871.23     4875.45     34.81 o 
  -1  -3   4     5059.57     5088.61     35.52 o 
   0  -3   4      921.19      883.56      7.54 o 
   1  -3   4       26.57       30.24      0.86 o 
   2  -3   4       60.12       63.65      1.01 o 
   3  -3   4        1.03        3.76      0.35 o 
   4  -3   4      952.90      943.21      6.26 o 
   5  -3   4     1502.78     1500.68      9.20 o 
   6  -3   4     4806.70     4594.41     28.75 o 
   7  -3   4     2085.67     2096.50     15.73 o 
   8  -3   4     3606.13     3484.91     26.48 o 
   9  -3   4     1947.26     1946.94     18.06 o 
  10  -3   4      319.19      324.34      8.12 o 
 -10  -2   4       45.26       42.20      3.34 o 
  -9  -2   4      482.12      484.77      6.65 o 
  -8  -2   4      308.33      307.82      4.79 o 
  -7  -2   4        2.93        4.46      0.88 o 
  -6  -2   4     2400.58     2386.17     16.87 o 
  -5  -2   4     4888.11     4821.59     27.79 o 
  -4  -2   4     3821.35     3931.28     23.16 o 
  -3  -2   4      839.80      836.86      5.46 o 
  -2  -2   4     2042.04     2070.13     12.16 o 
  -1  -2   4      136.31      132.80      2.18 o 
   0  -2   4       12.79        9.08      0.60 o 
   1  -2   4     1254.90     1341.87     11.92 o 
   2  -2   4       19.48       14.00      0.42 o 
   3  -2   4     3104.20     3045.64     14.35 o 
   4  -2   4     6503.09     6413.81     32.74 o 
   5  -2   4     7163.40     7120.46     37.27 o 
   6  -2   4     4140.54     4058.88     25.92 o 
   7  -2   4     2301.04     2303.47     20.28 o 
   8  -2   4     1852.27     1775.94     15.17 o 
   9  -2   4      297.17      306.52      5.28 o 
  10  -2   4       21.49       16.27      2.29 o 
 -10  -1   4        7.50        7.56      1.79 o 
  -9  -1   4       14.18       13.98      1.73 o 
  -8  -1   4       13.18       14.91      1.28 o 
  -7  -1   4     1464.02     1420.22     12.06 o 
  -6  -1   4     1826.94     1850.53     12.82 o 
  -5  -1   4        6.96       12.76      1.07 o 
  -4  -1   4        0.61        4.07      0.48 o 
  -3  -1   4       19.14       21.22      0.81 o 
  -2  -1   4      738.57      740.22      4.93 o 
  -1  -1   4     2972.20     2912.66     20.38 o 
   0  -1   4     1454.84     1445.60      7.65 o 
   1  -1   4      835.71      777.50      3.80 o 
   2  -1   4     9559.52     9002.15    136.24 o 
   3  -1   4    15454.65    14884.87    266.89 o 
   4  -1   4     6492.37     6318.60     30.02 o 
   5  -1   4     2115.28     2109.24     12.36 o 
   6  -1   4     2639.98     2641.75     16.77 o 
   7  -1   4      673.29      668.84      6.33 o 
   8  -1   4        9.51        7.69      1.00 o 
   9  -1   4       19.81       17.80      1.52 o 
  10  -1   4       88.08       99.47      3.28 o 
 -10   0   4       25.72       27.26      2.48 o 
  -9   0   4     1097.93     1058.09      9.80 o 
  -8   0   4     1013.28      986.51      8.96 o 
  -7   0   4      364.85      367.85      4.45 o 
  -6   0   4        0.04        1.82      0.58 o 
  -5   0   4       79.43       85.84      1.36 o 
  -4   0   4        2.55        7.08      0.43 o 
  -3   0   4     1065.21     1024.94      4.99 o 
  -2   0   4     1884.21     1788.22      9.54 o 
  -1   0   4     1585.01     1557.06      9.54 o 
   0   0   4     7534.64     7456.74    134.61 o 
   3   0   4     3241.27     3181.06     13.95 o 
   4   0   4     3167.52     3258.55     16.40 o 
   5   0   4     2162.10     2147.55     12.35 o 
   6   0   4       13.03       12.16      0.78 o 
   7   0   4        0.63        1.11      0.57 o 
   8   0   4       62.18       56.65      2.05 o 
   9   0   4        5.35        9.43      1.27 o 
  10   0   4     1869.30     1862.74     16.64 o 
 -10   1   4      270.95      261.89      6.77 o 
  -9   1   4      156.14      149.90      3.59 o 
  -8   1   4        3.26        4.43      0.98 o 
  -7   1   4      256.76      255.80      3.58 o 
  -6   1   4      361.48      373.49      3.82 o 
  -5   1   4        7.18        8.69      0.69 o 
  -4   1   4      828.14      862.70      4.55 o 
  -3   1   4     1447.43     1400.70      7.00 o 
  -2   1   4     3991.37     4031.77     21.31 o 
  -1   1   4     6304.29     6258.07     89.46 o 
   1   1   4     1724.37     1695.10      7.80 o 
   2   1   4      173.30      160.31      1.41 o 
   3   1   4        9.17       15.52      0.57 o 
   4   1   4        0.37        1.58      0.47 o 
   5   1   4     1999.94     2037.96     11.34 o 
   6   1   4      761.71      748.34      5.52 o 
   7   1   4     1036.23     1030.83      8.02 o 
   8   1   4     3222.20     3187.49     21.48 o 
   9   1   4     3676.17     3766.75     28.80 o 
  10   1   4     2149.03     2165.35     21.91 o 
 -10   2   4       26.54       15.39      5.44 o 
  -9   2   4      693.79      687.68      9.41 o 
  -8   2   4      488.35      501.40      6.08 o 
  -7   2   4      567.36      560.36      5.59 o 
  -6   2   4       19.48       21.35      0.98 o 
  -5   2   4     1797.03     1761.88     10.47 o 
  -4   2   4     4699.60     4699.39     23.05 o 
  -3   2   4     2042.63     1975.18      9.64 o 
  -2   2   4     5092.58     5217.71     28.00 o 
  -1   2   4     8264.80     8375.38    149.53 o 
   0   2   4      150.19      134.04      1.36 o 
   1   2   4      691.02      726.02      4.20 o 
   2   2   4      642.56      680.44      4.06 o 
   3   2   4      378.07      408.24      2.87 o 
   4   2   4     3241.40     3296.06     16.87 o 
   5   2   4     2137.05     2133.84     11.45 o 
   6   2   4     4436.07     4448.67     24.14 o 
   7   2   4     4644.13     4679.24     26.79 o 
   8   2   4     4281.18     4308.77     26.45 o 
   9   2   4     1897.80     1879.70     18.58 o 
  10   2   4      330.83      347.34      7.41 o 
 -10   3   4      600.92      651.29     24.40 o 
  -9   3   4      260.18      258.23      4.97 o 
  -8   3   4      139.98      130.40      2.85 o 
  -7   3   4      134.31      129.36      2.63 o 
  -6   3   4     1217.53     1206.16      8.01 o 
  -5   3   4      338.56      325.07      3.33 o 
  -4   3   4       75.23       75.50      1.21 o 
  -3   3   4      277.66      264.23      2.26 o 
  -2   3   4      160.08      145.36      1.54 o 
  -1   3   4     6541.39     6849.69     43.50 o 
   0   3   4     3959.23     3935.86     18.41 o 
   1   3   4      393.18      385.78      2.72 o 
   2   3   4      306.04      275.20      2.31 o 
   3   3   4     5908.55     5725.34     27.58 o 
   4   3   4     4836.90     4766.27     21.69 o 
   5   3   4     3007.80     2978.51     15.97 o 
   6   3   4     4649.28     4679.08     26.58 o 
   7   3   4     2694.09     2640.26     17.02 o 
   8   3   4      158.74      159.13      2.88 o 
   9   3   4       13.66       16.60      1.49 o 
  10   3   4       18.48       19.33      1.85 o 
  -9   4   4       29.46       27.14      2.05 o 
  -8   4   4      758.82      724.33      8.84 o 
  -7   4   4      589.54      601.47      6.49 o 
  -6   4   4       71.43       67.90      1.66 o 
  -5   4   4       64.38       70.17      1.37 o 
  -4   4   4       41.37       46.20      1.02 o 
  -3   4   4      778.75      779.33      4.94 o 
  -2   4   4     3993.88     4061.69     19.80 o 
  -1   4   4      151.04      106.47      1.57 o 
   0   4   4      313.91      296.59      3.30 o 
   1   4   4     4015.72     3967.39     20.06 o 
   2   4   4     8834.23     8623.34     69.85 o 
   3   4   4     5205.81     5184.99     24.19 o 
   4   4   4     4401.63     4443.00     20.79 o 
   5   4   4     4271.48     4278.23     22.00 o 
   6   4   4     1672.44     1659.67     10.86 o 
   7   4   4       66.48       65.70      1.95 o 
   8   4   4        0.16        2.80      0.83 o 
   9   4   4      134.58      141.03      3.05 o 
  10   4   4       22.76       20.02      1.81 o 
  -9   5   4      555.04      585.25     11.68 o 
  -8   5   4      256.23      229.67      5.09 o 
  -7   5   4       67.50       63.76      1.99 o 
  -6   5   4       27.59       23.40      1.19 o 
  -5   5   4      564.72      556.14      4.81 o 
  -4   5   4      623.88      644.30      4.60 o 
  -3   5   4      437.41      407.63      3.20 o 
  -2   5   4      102.83       90.89      1.16 o 
  -1   5   4      132.46      128.01      2.15 o 
   0   5   4     1699.67     1623.79      8.88 o 
   1   5   4     4016.66     3872.13     23.38 o 
   2   5   4     1341.39     1366.02      7.20 o 
   3   5   4     1104.95     1085.75      5.90 o 
   4   5   4      499.07      498.05      3.60 o 
   5   5   4       56.87       60.71      1.30 o 
   6   5   4     1634.24     1607.05     10.54 o 
   7   5   4        0.35        1.61      0.66 o 
   8   5   4      193.47      204.94      3.31 o 
   9   5   4     1074.16     1076.20     10.64 o 
  10   5   4     1665.17     1705.39     21.30 o 
  -9   6   4        2.96        2.63      2.39 o 
  -8   6   4      471.83      490.84      7.83 o 
  -7   6   4      585.92      567.49      6.81 o 
  -6   6   4      516.99      512.75      5.09 o 
  -5   6   4      637.38      628.53      5.58 o 
  -4   6   4      968.92      960.24      6.95 o 
  -3   6   4      282.69      277.40      2.66 o 
  -2   6   4      836.76      854.28      5.47 o 
  -1   6   4     1799.01     1755.07      9.15 o 
   0   6   4     4603.92     4690.01     22.64 o 
   1   6   4      115.72      120.54      1.50 o 
   2   6   4        1.28        3.96      0.48 o 
   3   6   4      253.11      256.98      2.28 o 
   4   6   4      490.54      485.50      3.61 o 
   5   6   4     1673.85     1649.93     10.43 o 
   6   6   4      231.71      218.76      4.83 o 
   7   6   4      809.12      805.55      8.18 o 
   8   6   4     3310.34     3237.77     26.85 o 
   9   6   4     2360.14     2345.33     20.96 o 
  10   6   4     1358.72     1400.09     17.34 o 
  -8   7   4       46.64       40.62      2.19 o 
  -7   7   4       92.05      102.90      2.81 o 
  -6   7   4      385.03      350.38      4.55 o 
  -5   7   4       81.37       88.14      1.99 o 
  -4   7   4        8.11       11.29      0.82 o 
  -3   7   4       48.85       58.83      1.30 o 
  -2   7   4     1104.18     1115.72      7.39 o 
  -1   7   4       83.35       84.90      1.90 o 
   0   7   4     2168.25     2182.78     10.85 o 
   1   7   4      694.55      705.74      4.46 o 
   2   7   4      175.19      174.99      1.82 o 
   3   7   4     1333.48     1324.13      7.84 o 
   4   7   4      935.30      939.12      7.15 o 
   5   7   4      194.93      217.67      2.55 o 
   6   7   4     1009.43     1027.47      8.80 o 
   7   7   4     2876.63     2911.35     20.75 o 
   8   7   4     1587.84     1584.40     13.88 o 
   9   7   4      413.07      406.86      5.82 o 
  10   7   4      194.06      199.47      5.11 o 
  -8   8   4       35.76       31.14      2.27 o 
  -7   8   4      454.70      484.16      6.43 o 
  -6   8   4       19.52       16.41      1.38 o 
  -5   8   4       80.49       70.60      1.85 o 
  -4   8   4      504.26      506.05      5.08 o 
  -3   8   4       41.40       38.63      1.29 o 
  -2   8   4     1202.62     1234.95      8.90 o 
  -1   8   4     2149.67     2121.53     16.20 o 
   0   8   4      286.31      298.01      2.94 o 
   1   8   4      353.34      354.49      3.40 o 
   2   8   4     1560.29     1553.17      9.65 o 
   3   8   4      712.96      732.42      6.05 o 
   4   8   4      245.73      270.43      2.92 o 
   5   8   4     2495.37     2486.82     14.96 o 
   6   8   4     3271.63     3268.84     21.12 o 
   7   8   4      922.00      909.39      8.94 o 
   8   8   4        2.49        2.91      1.22 o 
   9   8   4      240.91      243.16      4.66 o 
  10   8   4        3.12        1.67      2.61 o 
  -7   9   4        7.74        8.49      1.41 o 
  -6   9   4        2.16        2.85      1.06 o 
  -5   9   4      223.67      216.91      3.81 o 
  -4   9   4      159.14      154.65      3.07 o 
  -3   9   4      767.38      756.68      6.54 o 
  -2   9   4      348.35      345.27      3.93 o 
  -1   9   4       71.15       67.28      1.56 o 
   0   9   4      278.37      276.85      3.07 o 
   1   9   4       40.99       42.69      1.60 o 
   2   9   4       74.83       85.78      1.73 o 
   3   9   4      243.84      247.05      2.92 o 
   4   9   4     2303.53     2281.42     14.50 o 
   5   9   4      285.06      298.08      3.61 o 
   6   9   4        3.58        6.93      2.07 o 
   7   9   4      247.83      256.06      3.84 o 
   8   9   4       13.76       12.10      1.27 o 
   9   9   4       62.93       66.35      2.53 o 
  -7  10   4      258.01      275.59      6.71 o 
  -6  10   4        0.28        1.22      1.05 o 
  -5  10   4      713.85      736.63      8.09 o 
  -4  10   4     1259.30     1209.72     11.15 o 
  -3  10   4      210.13      222.22      3.37 o 
  -2  10   4       86.59       84.51      2.10 o 
  -1  10   4      162.63      164.22      3.20 o 
   0  10   4      240.68      243.68      4.30 o 
   1  10   4      566.20      591.21      5.70 o 
   2  10   4      484.02      489.03      4.54 o 
   3  10   4      336.56      324.22      3.89 o 
   4  10   4        3.26        3.64      0.75 o 
   5  10   4      523.76      521.98      5.51 o 
   6  10   4      406.55      397.15      4.38 o 
   7  10   4      165.49      159.40      2.77 o 
   8  10   4      392.50      389.49      5.04 o 
   9  10   4      998.51      967.12     17.24 o 
  -6  11   4      344.73      335.96      8.46 o 
  -5  11   4      719.58      742.24      9.19 o 
  -4  11   4        2.04        2.55      1.06 o 
  -3  11   4       30.13       27.37      1.91 o 
  -2  11   4      160.22      169.12      3.42 o 
  -1  11   4      376.22      372.29      5.21 o 
   0  11   4       64.36       67.37      2.63 o 
   1  11   4        8.59       11.89      1.06 o 
   2  11   4       16.38       17.18      1.21 o 
   3  11   4      276.93      261.36      3.52 o 
   4  11   4      944.00      918.12      8.00 o 
   5  11   4      420.53      402.56      4.68 o 
   6  11   4       11.16       12.07      1.11 o 
   7  11   4      283.88      282.77      4.72 o 
   8  11   4      867.70      861.91     11.56 o 
  -5  12   4       22.81       24.78      2.21 o 
  -4  12   4        0.36       -0.97      0.97 o 
  -3  12   4      449.30      440.38      5.80 o 
  -2  12   4        2.21        3.44      0.92 o 
  -1  12   4      167.96      168.35      3.38 o 
   0  12   4      575.30      581.36      8.09 o 
   1  12   4      111.06      107.15      2.64 o 
   2  12   4     1705.77     1658.57     16.27 o 
   3  12   4     1079.44     1083.22     10.24 o 
   4  12   4      121.64      113.10      2.39 o 
   5  12   4        1.33        1.61      0.93 o 
   6  12   4     1442.30     1366.43     11.03 o 
   7  12   4      580.63      566.57      7.85 o 
  -4  13   4      355.01      379.52      7.04 o 
  -3  13   4       60.25       64.80      3.15 o 
  -2  13   4      270.72      264.13      4.25 o 
  -1  13   4       82.98       84.28      2.46 o 
   0  13   4      233.64      223.56      3.90 o 
   1  13   4      722.64      703.86      7.95 o 
   2  13   4       10.46        9.48      1.08 o 
   3  13   4      105.09      110.67      2.59 o 
   4  13   4       92.34       87.72      2.37 o 
   5  13   4      663.87      648.06      6.62 o 
   6  13   4       98.38       94.31      2.73 o 
  -2  14   4      260.02      241.35      5.46 o 
  -1  14   4      461.46      450.19      8.70 o 
   0  14   4      222.92      217.17      3.63 o 
   1  14   4        7.55        7.07      1.25 o 
   2  14   4        1.34        1.88      0.95 o 
   3  14   4      351.18      336.62      5.45 o 
   4  14   4      163.17      160.94      4.38 o 
   5  14   4       23.54       29.72      2.40 o 
   1  15   4      104.54      104.08      4.42 o 
   2  15   4       29.47       33.91      2.62 o 
  -3 -12   5      429.74      448.26     13.40 o 
  -2 -12   5      476.95      479.95      9.54 o 
  -1 -12   5      199.07      205.97      5.67 o 
   0 -12   5      320.10      333.57      9.48 o 
   1 -12   5       67.12       72.75      4.66 o 
  -5 -11   5     2318.19     2300.12     36.84 o 
  -4 -11   5      890.70      865.16     13.44 o 
  -3 -11   5      685.06      684.68      9.85 o 
  -2 -11   5     1097.50     1106.83     14.68 o 
  -1 -11   5      843.57      862.72     13.85 o 
   0 -11   5      589.04      604.19     13.37 o 
   1 -11   5     1049.46     1091.81     22.69 o 
   2 -11   5      516.56      526.71     17.39 o 
   3 -11   5        4.36        5.78      1.52 o 
  -6 -10   5     1419.08     1375.47     13.80 o 
  -5 -10   5      178.99      181.31      4.86 o 
  -4 -10   5      744.05      745.75     13.57 o 
  -3 -10   5      950.75      950.29     15.62 o 
  -2 -10   5      263.29      264.88      4.70 o 
  -1 -10   5       74.44       71.31      2.21 o 
   0 -10   5      310.90      327.68      6.50 o 
   1 -10   5        5.11        9.33      1.71 o 
   2 -10   5      954.50      966.32     16.27 o 
   3 -10   5      445.54      462.30      8.18 o 
   4 -10   5        6.70        7.67      1.42 o 
   5 -10   5      315.81      339.16      7.64 o 
  -7  -9   5      530.00      515.42      9.47 o 
  -6  -9   5      112.86      111.47      3.35 o 
  -5  -9   5     1092.43     1070.85     11.44 o 
  -4  -9   5      139.87      134.62      3.34 o 
  -3  -9   5       16.43       18.37      2.34 o 
  -2  -9   5       35.17       33.30      3.75 o 
  -1  -9   5       57.95       64.93      4.01 o 
   0  -9   5     2600.41     2627.60     36.37 o 
   1  -9   5     2093.83     2138.99     24.27 o 
   2  -9   5      974.95      978.75     11.45 o 
   3  -9   5      110.79      115.74      3.02 o 
   4  -9   5      984.70      962.68     11.14 o 
   5  -9   5      968.10      969.17     11.04 o 
   6  -9   5      194.11      189.04      4.30 o 
  -8  -8   5       32.87       34.00      2.53 o 
  -7  -8   5      144.11      144.50      3.45 o 
  -6  -8   5      187.49      189.74      3.70 o 
  -5  -8   5       10.91       11.48      1.47 o 
  -4  -8   5      279.39      287.98      4.77 o 
  -3  -8   5      506.08      525.53      8.33 o 
  -2  -8   5     2002.89     2005.52     24.98 o 
  -1  -8   5     3359.77     3387.76     36.72 o 
   0  -8   5     1653.89     1678.64     20.54 o 
   1  -8   5      321.44      341.53      6.90 o 
   2  -8   5      474.77      486.30      6.64 o 
   3  -8   5     1061.49     1076.17     11.03 o 
   4  -8   5      731.13      735.59      6.69 o 
   5  -8   5      177.20      172.07      3.21 o 
   6  -8   5      342.83      341.83      5.40 o 
   7  -8   5       85.45       90.64      3.01 o 
  -8  -7   5        0.89        2.47      0.81 o 
  -7  -7   5        3.54        4.31      1.12 o 
  -6  -7   5      838.95      839.07      8.76 o 
  -5  -7   5     2406.23     2425.71     18.99 o 
  -4  -7   5     3877.77     3891.90     28.03 o 
  -3  -7   5     4672.99     4713.03     39.13 o 
  -2  -7   5     4832.96     4857.69     44.07 o 
  -1  -7   5     2454.43     2462.14     24.62 o 
   0  -7   5     1599.26     1636.34     16.93 o 
   1  -7   5     1208.74     1227.81     15.65 o 
   2  -7   5     1699.71     1747.88     17.35 o 
   3  -7   5      991.64      986.36      7.76 o 
   4  -7   5       10.01       12.79      0.98 o 
   5  -7   5        1.19        2.88      0.87 o 
   6  -7   5       50.12       43.39      1.36 o 
   7  -7   5     1153.72     1197.60     11.27 o 
  -9  -6   5        0.37        1.74      1.59 o 
  -8  -6   5       91.17       92.95      2.41 o 
  -7  -6   5     2658.02     2632.28     19.10 o 
  -6  -6   5     3336.44     3334.29     27.11 o 
  -5  -6   5     4547.59     4569.70     32.55 o 
  -4  -6   5     2394.25     2438.16     17.26 o 
  -3  -6   5     4782.64     4801.28     33.23 o 
  -2  -6   5     1237.65     1240.35     13.88 o 
  -1  -6   5      460.61      480.80      6.24 o 
   0  -6   5      420.49      429.76      5.41 o 
   1  -6   5     1637.35     1619.71     16.47 o 
   2  -6   5       66.79       67.38      1.48 o 
   3  -6   5      584.31      601.49      5.45 o 
   4  -6   5     1016.37      989.55      8.41 o 
   5  -6   5      382.67      392.60      3.92 o 
   6  -6   5     1365.44     1313.92     11.42 o 
   7  -6   5      273.87      280.71      3.88 o 
   8  -6   5        2.78        1.01      1.19 o 
  -9  -5   5     1080.23     1073.81     15.31 o 
  -8  -5   5     5449.78     5383.12     38.74 o 
  -7  -5   5     3293.92     3232.48     21.37 o 
  -6  -5   5     2394.45     2410.68     17.37 o 
  -5  -5   5     2536.19     2601.25     19.47 o 
  -4  -5   5     1711.00     1714.95     13.58 o 
  -3  -5   5       40.97       47.70      1.43 o 
  -2  -5   5       17.69       23.73      2.16 o 
  -1  -5   5      257.32      260.14      3.60 o 
   0  -5   5      278.83      295.93      7.30 o 
   1  -5   5     4951.26     4927.50     35.10 o 
   2  -5   5     6012.22     6075.89     37.66 o 
   3  -5   5     2357.94     2404.38     16.82 o 
   4  -5   5     2873.29     2816.29     17.41 o 
   5  -5   5     2491.13     2518.72     15.71 o 
   6  -5   5      440.49      442.40      4.54 o 
   7  -5   5       96.46       85.86      2.20 o 
   8  -5   5     1019.53     1039.76      9.75 o 
   9  -5   5      429.15      391.09     17.25 o 
  -9  -4   5     2365.32     2401.57     24.04 o 
  -8  -4   5     1626.17     1618.51     15.45 o 
  -7  -4   5      468.30      482.82      5.82 o 
  -6  -4   5      790.65      811.23      7.24 o 
  -5  -4   5      105.10      109.38      1.78 o 
  -4  -4   5       92.95       80.65      1.35 o 
  -3  -4   5      237.67      241.60      3.22 o 
  -2  -4   5       59.98       66.36      2.79 o 
  -1  -4   5     4923.81     5048.24     35.85 o 
   0  -4   5    10362.77    10610.76    177.20 o 
   1  -4   5     3662.38     3714.36     25.66 o 
   2  -4   5     2679.57     2683.59     15.80 o 
   3  -4   5     3070.98     3019.31     19.48 o 
   4  -4   5      961.18     1003.91      6.96 o 
   5  -4   5      151.05      138.75      2.03 o 
   6  -4   5      271.31      284.88      3.75 o 
   7  -4   5     1002.54      956.24      8.78 o 
   8  -4   5      194.78      211.52      3.68 o 
   9  -4   5      310.41      331.34      6.00 o 
  -9  -3   5       80.32       84.84      3.34 o 
  -8  -3   5       50.82       49.87      2.27 o 
  -7  -3   5        1.38        2.43      0.91 o 
  -6  -3   5       94.71       95.20      2.22 o 
  -5  -3   5     1870.68     1870.47     13.62 o 
  -4  -3   5      878.55      907.53      6.33 o 
  -3  -3   5     6159.10     6346.73     46.67 o 
  -2  -3   5     8870.72     8836.54     86.10 o 
  -1  -3   5    15262.29    15109.72    179.66 o 
   0  -3   5     4722.53     4644.88     31.48 o 
   1  -3   5     5844.34     5906.74     41.39 o 
   2  -3   5     1806.03     1748.37     10.25 o 
   3  -3   5     1072.97     1121.54      7.28 o 
   4  -3   5      141.49      158.94      1.79 o 
   5  -3   5      957.39      903.61      6.55 o 
   6  -3   5        9.01       13.37      0.87 o 
   7  -3   5       71.33       79.79      1.92 o 
   8  -3   5     1064.74     1040.01      9.53 o 
   9  -3   5      265.82      282.56      5.31 o 
 -10  -2   5       39.67       40.43      3.85 o 
  -9  -2   5       12.58       13.59      1.33 o 
  -8  -2   5        0.18        3.80      1.07 o 
  -7  -2   5       46.16       42.27      1.49 o 
  -6  -2   5     2965.16     2963.56     24.15 o 
  -5  -2   5     1815.70     1863.96     13.63 o 
  -4  -2   5     5789.67     5870.20     34.57 o 
  -3  -2   5    11726.70    11710.65    115.89 o 
  -1  -2   5     2934.67     3010.86     18.28 o 
   0  -2   5     2060.02     2072.88     12.84 o 
   1  -2   5     1582.23     1575.53     12.11 o 
   2  -2   5      886.12      922.31      5.54 o 
   3  -2   5      386.79      394.43      2.95 o 
   4  -2   5       16.59       21.86      1.06 o 
   5  -2   5      238.99      246.39      2.59 o 
   6  -2   5     1261.84     1213.54      8.91 o 
   7  -2   5     1862.32     1837.51     13.35 o 
   8  -2   5      554.12      565.42      8.32 o 
   9  -2   5       76.46       72.57      2.68 o 
  10  -2   5      491.20      517.12      8.66 o 
 -10  -1   5       71.38       71.11      4.06 o 
  -9  -1   5      102.32      105.16      2.85 o 
  -8  -1   5     1764.28     1741.01     16.92 o 
  -7  -1   5     3110.93     3109.59     23.18 o 
  -6  -1   5     3064.53     3106.05     21.33 o 
  -5  -1   5     5476.62     5458.07     31.42 o 
  -4  -1   5     9106.77     9260.16     61.88 o 
  -3  -1   5     1979.75     1927.74     11.50 o 
  -2  -1   5      454.58      499.58      3.85 o 
  -1  -1   5       78.79      114.34      1.46 o 
   0  -1   5     1060.92     1078.08      6.69 o 
   1  -1   5      515.19      517.26      2.98 o 
   2  -1   5     4666.34     4805.63     23.21 o 
   3  -1   5     3350.06     3515.92     16.57 o 
   4  -1   5     4475.05     4367.76     22.01 o 
   5  -1   5     7562.30     7380.67     40.36 o 
   6  -1   5     4422.37     4429.46     26.60 o 
   7  -1   5      857.22      817.71      7.81 o 
   8  -1   5      262.45      273.21      4.37 o 
   9  -1   5     1166.14     1133.81     15.72 o 
  10  -1   5      406.05      429.51      7.65 o 
 -10   0   5      724.07      723.57     14.33 o 
  -9   0   5     1275.99     1272.48     11.95 o 
  -8   0   5     2313.95     2307.98     18.58 o 
  -7   0   5     2202.40     2200.87     17.40 o 
  -6   0   5     3406.41     3360.31     23.94 o 
  -5   0   5     2270.08     2278.43     14.29 o 
  -4   0   5       87.36       93.58      1.32 o 
  -3   0   5      291.23      303.57      2.26 o 
  -2   0   5      965.46     1015.87      5.91 o 
  -1   0   5      857.84      927.91      5.63 o 
   0   0   5     1988.07     1944.20      9.81 o 
   1   0   5    10466.73    10514.79    238.64 o 
   2   0   5     3338.60     3236.30     14.26 o 
   3   0   5    11427.23    11157.66    122.67 o 
   4   0   5     8497.78     8305.06     39.86 o 
   5   0   5     2329.75     2375.65     13.75 o 
   6   0   5       34.75       42.14      1.39 o 
   7   0   5     1544.36     1494.47     12.02 o 
   8   0   5      727.70      732.25      7.93 o 
   9   0   5      196.61      180.53      3.72 o 
  10   0   5        4.60        5.62      1.39 o 
 -10   1   5      615.37      624.90      9.85 o 
  -9   1   5      837.93      838.35     12.33 o 
  -8   1   5      219.76      220.85      3.64 o 
  -7   1   5      180.36      187.33      3.48 o 
  -6   1   5      178.35      182.06      2.71 o 
  -5   1   5      308.31      288.45      2.86 o 
  -4   1   5     1998.90     2070.52     11.84 o 
  -3   1   5      403.79      422.50      2.65 o 
  -2   1   5     4308.84     4441.66     21.23 o 
  -1   1   5     9788.03     9647.65    173.00 o 
   1   1   5     8440.72     8116.29     71.60 o 
   3   1   5     4911.78     4827.32     21.46 o 
   4   1   5      114.87      107.80      1.36 o 
   5   1   5      536.86      539.20      4.48 o 
   6   1   5     1080.40     1037.72      7.82 o 
   7   1   5      105.61      110.94      2.58 o 
   8   1   5      122.35      127.09      2.93 o 
   9   1   5      153.72      150.43      3.42 o 
  10   1   5      288.45      294.28      5.13 o 
 -10   2   5      157.52      165.39     11.81 o 
  -9   2   5        8.22        7.17      1.45 o 
  -8   2   5       17.44       15.79      1.42 o 
  -7   2   5        0.64        3.80      1.10 o 
  -6   2   5      530.28      520.06      4.65 o 
  -5   2   5      774.74      769.66      6.15 o 
  -4   2   5      328.01      338.04      2.75 o 
  -3   2   5     3074.06     2931.47     14.33 o 
  -1   2   5     9420.61     8849.32    153.26 o 
   1   2   5     3509.63     3339.84     17.07 o 
   2   2   5     5289.48     5449.55     26.23 o 
   3   2   5      375.76      389.27      3.00 o 
   4   2   5      933.39      988.87      6.25 o 
   5   2   5      763.86      746.66      5.40 o 
   6   2   5       26.17       27.39      1.14 o 
   7   2   5      567.83      562.78      6.38 o 
   8   2   5      822.22      834.11      8.18 o 
   9   2   5     1453.14     1455.89     20.92 o 
  10   2   5      680.35      694.54     11.59 o 
  -9   3   5        4.90        6.14      1.58 o 
  -8   3   5      364.35      360.26      5.67 o 
  -7   3   5      802.01      808.18      7.86 o 
  -6   3   5      643.36      633.60      5.63 o 
  -5   3   5      581.73      600.51      4.65 o 
  -4   3   5     6562.44     6581.98     32.88 o 
  -3   3   5    10983.91    10917.44    114.70 o 
  -2   3   5     3480.64     3446.55     18.26 o 
  -1   3   5      845.85      877.61      5.25 o 
   0   3   5     4574.55     4691.12     21.94 o 
   1   3   5       46.16       63.38      0.99 o 
   2   3   5       28.42       18.55      1.01 o 
   3   3   5      559.78      606.33      4.09 o 
   4   3   5      187.44      181.47      1.94 o 
   5   3   5     4236.65     4249.81     23.12 o 
   6   3   5     6032.21     5980.33     33.34 o 
   7   3   5     5240.76     5209.52     31.18 o 
   8   3   5     2041.24     2051.85     15.84 o 
   9   3   5     1915.99     1925.20     17.98 o 
  10   3   5      632.05      655.81     10.88 o 
  -9   4   5      712.70      706.17      9.84 o 
  -8   4   5      361.47      365.53      5.85 o 
  -7   4   5      702.46      686.97      7.15 o 
  -6   4   5     1378.95     1376.51     11.65 o 
  -5   4   5     7399.26     7175.21     39.63 o 
  -4   4   5     2408.92     2382.68     14.68 o 
  -3   4   5      870.98      883.24      5.37 o 
  -2   4   5      685.77      727.75      4.56 o 
  -1   4   5     1212.33     1281.11      7.67 o 
   0   4   5      781.80      849.14      5.03 o 
   1   4   5      343.19      279.21      2.27 o 
   2   4   5     1981.63     2084.79     11.59 o 
   3   4   5     1902.22     1832.73     12.01 o 
   4   4   5    12611.53    12500.29     78.11 o 
   5   4   5    10138.93    10063.30     52.05 o 
   6   4   5     3313.12     3353.74     22.97 o 
   7   4   5     2076.15     2141.57     15.16 o 
   8   4   5     1852.63     1849.03     15.75 o 
   9   4   5      565.56      575.27      7.15 o 
  10   4   5       55.13       54.26      2.56 o 
  -9   5   5      189.51      187.11      6.20 o 
  -8   5   5      172.37      184.48      4.14 o 
  -7   5   5     1266.66     1234.04     13.73 o 
  -6   5   5      620.32      665.86      6.01 o 
  -5   5   5       10.25        8.22      0.76 o 
  -4   5   5      276.34      255.36      2.77 o 
  -3   5   5      265.23      251.68      2.47 o 
  -2   5   5      842.09      948.69      6.11 o 
  -1   5   5     2442.16     2396.47     12.81 o 
   0   5   5     3431.48     3474.79     21.84 o 
   1   5   5     2923.51     2879.12     14.55 o 
   2   5   5    15726.07    15543.93    278.55 o 
   3   5   5     9456.30     9217.68     45.48 o 
   4   5   5     9149.07     9357.91     46.05 o 
   5   5   5      948.71      926.51      7.68 o 
   6   5   5     1208.22     1238.54      9.16 o 
   7   5   5      804.12      776.48      7.12 o 
   8   5   5       21.87       25.12      1.61 o 
   9   5   5       35.25       37.01      2.08 o 
  10   5   5       16.45       18.23      1.84 o 
  -9   6   5      110.25      107.64      6.36 o 
  -8   6   5      323.59      329.52      7.02 o 
  -7   6   5       80.34       84.00      2.41 o 
  -6   6   5      171.69      175.43      2.82 o 
  -5   6   5      467.35      466.16      4.66 o 
  -4   6   5      377.55      370.19      3.70 o 
  -3   6   5      246.11      269.17      2.87 o 
  -2   6   5     1663.87     1684.37      9.62 o 
  -1   6   5     4880.05     4835.69     24.40 o 
   0   6   5     6887.37     6809.80     33.54 o 
   1   6   5     8224.61     8217.16     42.88 o 
   2   6   5    10689.05    10661.26     80.89 o 
   3   6   5     2214.35     2229.66     12.23 o 
   4   6   5      757.73      802.29      5.43 o 
   5   6   5      521.07      512.91      4.53 o 
   6   6   5      426.82      418.70      4.63 o 
   7   6   5       89.93       90.17      2.17 o 
   8   6   5       29.33       29.87      1.79 o 
   9   6   5      232.47      234.35      5.09 o 
  10   6   5     1295.47     1301.91     16.75 o 
  -8   7   5        7.30       11.08      2.26 o 
  -7   7   5      947.24      947.98     10.54 o 
  -6   7   5      151.11      166.96      3.09 o 
  -5   7   5      295.43      260.35      3.37 o 
  -4   7   5       30.65       54.12      1.44 o 
  -3   7   5     3621.47     3466.42     21.67 o 
  -2   7   5     3165.25     3136.83     17.97 o 
  -1   7   5     2622.66     2679.37     14.85 o 
   0   7   5     3719.43     3723.65     20.81 o 
   1   7   5     3692.63     3804.42     20.78 o 
   2   7   5        8.27       14.53      0.79 o 
   3   7   5        4.94       10.62      0.71 o 
   4   7   5      100.35      133.47      2.15 o 
   5   7   5        4.13        6.61      0.72 o 
   6   7   5     1958.07     1979.71     14.39 o 
   7   7   5     1692.99     1688.71     14.38 o 
   8   7   5     2224.68     2225.47     18.32 o 
   9   7   5     3294.09     3339.05     27.58 o 
  10   7   5     1847.10     1920.62     23.15 o 
  -8   8   5      712.86      740.70     12.06 o 
  -7   8   5      137.12      135.26      3.32 o 
  -6   8   5       31.78       33.99      1.70 o 
  -5   8   5     1507.38     1442.83     11.85 o 
  -4   8   5     2819.14     2789.14     18.80 o 
  -3   8   5     2072.45     1999.37     14.90 o 
  -2   8   5     1270.50     1324.35      9.17 o 
  -1   8   5     2488.73     2495.41     16.39 o 
   0   8   5      342.76      327.06      3.01 o 
   1   8   5      972.67      969.86      6.63 o 
   2   8   5      322.27      326.32      3.60 o 
   3   8   5       34.63       40.39      1.28 o 
   4   8   5     2761.61     2752.81     18.16 o 
   5   8   5     3040.62     2971.48     19.33 o 
   6   8   5     5107.70     5076.42     33.78 o 
   7   8   5     3097.03     3027.34     23.29 o 
   8   8   5     3882.92     3853.40     29.08 o 
   9   8   5     1998.49     2025.71     18.85 o 
  10   8   5      216.95      232.72      7.33 o 
  -7   9   5       86.80       81.50      3.00 o 
  -6   9   5      976.06      955.39     10.68 o 
  -5   9   5      670.16      658.74      6.84 o 
  -4   9   5      104.52      102.07      2.20 o 
  -3   9   5       14.54       20.85      1.38 o 
  -2   9   5        0.22        2.33      0.67 o 
  -1   9   5     1111.16     1130.59      8.77 o 
   0   9   5     1937.63     1931.17     12.98 o 
   1   9   5      225.43      235.30      2.84 o 
   2   9   5     1076.00     1096.14      8.14 o 
   3   9   5     4559.13     4543.71     27.05 o 
   4   9   5     5322.49     5345.59     33.14 o 
   5   9   5     3142.71     3120.01     21.48 o 
   6   9   5     2790.31     2774.23     19.96 o 
   7   9   5     1682.89     1707.06     14.72 o 
   8   9   5      235.02      242.69      4.31 o 
   9   9   5       54.63       54.05      3.18 o 
  -7  10   5      551.34      563.54     10.12 o 
  -6  10   5      171.33      178.63      4.04 o 
  -5  10   5      292.43      274.43      4.85 o 
  -4  10   5        7.28       10.20      1.02 o 
  -3  10   5     1140.57     1066.34     11.24 o 
  -2  10   5      661.98      695.05      7.02 o 
  -1  10   5     1506.21     1490.06     11.60 o 
   0  10   5      587.58      620.25      5.93 o 
   1  10   5     2269.46     2266.99     15.38 o 
   2  10   5     4435.15     4430.20     26.49 o 
   3  10   5     4008.00     3997.04     24.25 o 
   4  10   5     1564.15     1544.34     10.97 o 
   5  10   5     2020.85     1990.51     15.07 o 
   6  10   5       54.76       61.94      2.01 o 
   7  10   5       72.91       72.33      2.39 o 
   8  10   5      142.04      139.95      4.52 o 
   9  10   5        7.54        5.84      1.84 o 
  -6  11   5      594.72      626.95      9.13 o 
  -5  11   5      255.94      262.87      4.81 o 
  -4  11   5      240.60      239.83      4.14 o 
  -3  11   5      599.41      612.01      7.01 o 
  -2  11   5      328.19      329.26      4.95 o 
  -1  11   5      396.47      386.53      4.76 o 
   0  11   5      794.66      808.22      7.13 o 
   1  11   5     2017.92     2038.01     14.92 o 
   2  11   5     1328.01     1326.53      9.91 o 
   3  11   5       41.40       43.68      1.44 o 
   4  11   5        5.87        7.80      1.21 o 
   5  11   5        2.60        2.30      0.77 o 
   6  11   5      379.89      375.52      4.63 o 
   7  11   5      104.46      107.24      2.43 o 
   8  11   5      297.98      293.02      5.22 o 
  -5  12   5      276.88      263.22      6.54 o 
  -4  12   5      581.80      563.61     10.16 o 
  -3  12   5      218.91      225.61      4.51 o 
  -2  12   5      468.72      448.75      6.35 o 
  -1  12   5      734.48      752.77      8.73 o 
   0  12   5     1478.47     1472.71     14.13 o 
   1  12   5       60.92       60.63      2.25 o 
   2  12   5      431.22      439.67      5.69 o 
   3  12   5        6.99        9.03      1.14 o 
   4  12   5       46.09       48.26      1.81 o 
   5  12   5      716.12      698.75      7.06 o 
   6  12   5      543.19      546.06      6.64 o 
   7  12   5      599.03      579.91      8.20 o 
  -4  13   5      111.62      110.24      4.81 o 
  -3  13   5        9.15       14.26      2.14 o 
  -2  13   5      617.19      603.96      7.77 o 
  -1  13   5       50.85       51.51      2.58 o 
   0  13   5      315.45      307.35      5.00 o 
   1  13   5      965.26      958.46     12.05 o 
   2  13   5       30.01       27.32      1.88 o 
   3  13   5      366.33      359.50      5.16 o 
   4  13   5     1225.01     1206.27     11.61 o 
   5  13   5      521.02      512.37      5.88 o 
   6  13   5      568.22      564.41      8.49 o 
  -2  14   5      409.59      402.11      7.30 o 
  -1  14   5     1122.52     1148.71     13.57 o 
   0  14   5      462.13      463.18      6.41 o 
   1  14   5      226.41      218.91      4.10 o 
   2  14   5      627.78      625.85      7.74 o 
   3  14   5      927.72      916.46     10.98 o 
   4  14   5      592.22      584.32      8.02 o 
   5  14   5     1170.12     1115.90     13.98 o 
   1  15   5      107.25      108.86      4.17 o 
   2  15   5      392.17      403.11      8.55 o 
  -3 -11   6      292.34      297.99      6.30 o 
  -2 -11   6       18.01       14.85      4.27 o 
  -1 -11   6       32.83       32.49      5.28 o 
   0 -11   6      123.13      124.37      3.97 o 
   1 -11   6      916.09      951.44     20.05 o 
   2 -11   6      269.32      270.78      9.02 o 
  -5 -10   6      498.58      496.23     14.00 o 
  -4 -10   6      421.67      419.09     14.53 o 
  -3 -10   6        1.40        1.94      1.75 o 
  -2 -10   6        4.28        4.69      2.33 o 
  -1 -10   6     1074.13     1086.78     19.66 o 
   0 -10   6      393.23      407.10     14.30 o 
   1 -10   6      330.02      326.73      8.39 o 
   2 -10   6        6.35        6.99      1.87 o 
   3 -10   6      128.70      120.46      4.51 o 
   4 -10   6       77.23       71.66      3.40 o 
  -6  -9   6     1190.63     1176.94     14.02 o 
  -5  -9   6      452.31      438.31      8.43 o 
  -4  -9   6       66.38       73.26      3.54 o 
  -3  -9   6      912.19      884.99     14.80 o 
  -2  -9   6     2288.56     2249.28     28.40 o 
  -1  -9   6      391.41      395.91     15.23 o 
   0  -9   6       17.32       15.45      4.66 o 
   1  -9   6      107.47      111.44      3.59 o 
   2  -9   6       29.35       30.40      2.32 o 
   3  -9   6       53.63       55.95      2.44 o 
   4  -9   6       13.87       14.84      1.52 o 
   5  -9   6       26.40       27.99      1.95 o 
  -7  -8   6      304.05      322.88      7.22 o 
  -6  -8   6      528.19      511.89      7.33 o 
  -5  -8   6       28.52       30.54      2.13 o 
  -4  -8   6     1288.70     1292.22     13.84 o 
  -3  -8   6      485.66      484.26      9.85 o 
  -2  -8   6      143.63      148.57      5.02 o 
  -1  -8   6      120.43      128.77      4.33 o 
   0  -8   6        3.25        2.50      1.35 o 
   1  -8   6      312.02      315.40      8.30 o 
   2  -8   6       38.64       48.27      2.37 o 
   3  -8   6       64.04       62.65      2.12 o 
   4  -8   6       16.65       14.34      1.46 o 
   5  -8   6      466.93      459.33      5.95 o 
   6  -8   6      904.42      910.14     10.47 o 
  -8  -7   6      633.54      628.81      9.52 o 
  -7  -7   6      114.76      122.19      3.22 o 
  -6  -7   6      410.85      404.34      6.00 o 
  -5  -7   6       61.02       63.87      2.51 o 
  -4  -7   6        2.71        4.10      0.93 o 
  -3  -7   6      975.48      991.14     12.63 o 
  -2  -7   6      851.89      834.14     10.97 o 
  -1  -7   6      364.92      357.65      7.17 o 
   0  -7   6      299.99      316.64      6.64 o 
   1  -7   6      376.74      386.04      7.23 o 
   2  -7   6       40.91       47.18      2.13 o 
   3  -7   6      987.70      957.17      9.96 o 
   4  -7   6      597.48      618.00      6.08 o 
   5  -7   6     1161.41     1117.13      9.82 o 
   6  -7   6        6.55        8.36      1.37 o 
   7  -7   6        4.83        4.54      1.21 o 
  -8  -6   6        9.35        8.12      1.25 o 
  -7  -6   6        9.69       10.40      1.63 o 
  -6  -6   6      308.90      300.01      4.70 o 
  -5  -6   6      516.05      514.27      6.15 o 
  -4  -6   6     2873.32     2891.08     21.45 o 
  -3  -6   6     1028.81     1037.88     12.74 o 
  -2  -6   6      114.50      122.21      3.50 o 
  -1  -6   6      115.67      124.17      3.02 o 
   0  -6   6      624.21      630.66      9.73 o 
   1  -6   6      219.58      234.59      4.48 o 
   2  -6   6      406.08      403.86      5.54 o 
   3  -6   6      512.02      537.63      5.27 o 
   4  -6   6      234.20      227.55      3.19 o 
   5  -6   6      192.02      187.92      3.24 o 
   6  -6   6       36.84       36.04      1.26 o 
   7  -6   6        0.85        1.21      0.71 o 
   8  -6   6        0.36        0.60      1.29 o 
  -9  -5   6      354.78      365.05      7.99 o 
  -8  -5   6      403.53      398.26      6.07 o 
  -7  -5   6      823.60      832.81      7.85 o 
  -6  -5   6     3483.75     3491.02     23.92 o 
  -5  -5   6     1983.68     2014.62     17.50 o 
  -4  -5   6     1961.63     2016.76     16.85 o 
  -3  -5   6       12.68       16.04      1.12 o 
  -2  -5   6     1809.84     1850.90     19.14 o 
  -1  -5   6     2535.43     2542.66     21.93 o 
   0  -5   6      264.31      287.33      4.74 o 
   1  -5   6      815.29      821.97      9.66 o 
   2  -5   6     1113.91     1098.25      8.55 o 
   3  -5   6       45.34       37.47      1.29 o 
   4  -5   6      186.52      218.74      3.09 o 
   5  -5   6       89.48       80.72      1.64 o 
   6  -5   6      198.24      180.80      2.89 o 
   7  -5   6      122.99      121.61      2.50 o 
   8  -5   6      333.68      327.23      5.18 o 
  -9  -4   6      737.18      748.52     11.77 o 
  -8  -4   6     1558.53     1556.36     14.97 o 
  -7  -4   6     2390.12     2418.54     20.68 o 
  -6  -4   6     1687.63     1740.12     14.27 o 
  -5  -4   6      170.86      185.37      4.03 o 
  -4  -4   6      723.02      755.59      7.71 o 
  -3  -4   6     1659.25     1644.08     13.73 o 
  -2  -4   6     1168.08     1198.75      9.39 o 
  -1  -4   6        3.73        4.70      1.29 o 
   0  -4   6      198.48      200.74      2.59 o 
   1  -4   6       36.20       38.67      0.96 o 
   2  -4   6     1636.77     1648.28     10.95 o 
   3  -4   6      691.88      690.59      5.77 o 
   4  -4   6      171.17      149.41      1.89 o 
   5  -4   6      130.78      114.08      1.98 o 
   6  -4   6      271.08      281.89      3.46 o 
   7  -4   6      628.58      594.98      6.34 o 
   8  -4   6      135.80      131.81      2.95 o 
   9  -4   6      194.50      191.66      4.61 o 
  -9  -3   6     1468.25     1485.40     22.91 o 
  -8  -3   6     2467.33     2469.58     21.78 o 
  -7  -3   6      811.44      812.13      8.99 o 
  -6  -3   6      243.20      248.08      3.38 o 
  -5  -3   6     1123.80     1125.85      9.73 o 
  -4  -3   6      483.00      439.52      4.86 o 
  -3  -3   6      230.86      254.97      3.38 o 
  -2  -3   6     1292.78     1365.20      9.63 o 
  -1  -3   6      414.87      412.00      3.94 o 
   0  -3   6     2638.00     2665.50     17.52 o 
   1  -3   6     4398.87     4358.97     26.11 o 
   2  -3   6      940.77      973.31      6.96 o 
   3  -3   6       92.06      102.60      1.40 o 
   4  -3   6     1694.12     1585.23      9.22 o 
   5  -3   6     1182.51     1239.18      8.43 o 
   6  -3   6     1076.70     1037.43      8.95 o 
   7  -3   6      199.98      196.69      3.33 o 
   8  -3   6      379.60      382.50      5.15 o 
   9  -3   6        3.54        4.87      1.32 o 
  -9  -2   6      998.69     1020.72     14.54 o 
  -8  -2   6      117.26      118.12      3.19 o 
  -7  -2   6        2.41        4.32      1.00 o 
  -6  -2   6      283.36      283.24      4.36 o 
  -5  -2   6       18.22       22.59      1.34 o 
  -4  -2   6     2212.69     2250.02     14.71 o 
  -3  -2   6     1883.49     1834.16     12.78 o 
  -2  -2   6     5859.35     6023.33     44.01 o 
  -1  -2   6     2370.28     2256.84     15.47 o 
   0  -2   6     3030.63     3061.52     16.82 o 
   1  -2   6     1036.03      981.17      5.58 o 
   2  -2   6      131.48      143.96      1.46 o 
   3  -2   6     1768.27     1715.99      9.66 o 
   4  -2   6     1054.44     1053.08      7.30 o 
   5  -2   6      204.01      241.29      2.78 o 
   6  -2   6       57.49       48.04      1.72 o 
   7  -2   6      181.81      156.40      2.68 o 
   8  -2   6       40.95       42.18      1.82 o 
   9  -2   6      284.81      275.07      5.24 o 
  -9  -1   6       90.17       94.78      2.78 o 
  -8  -1   6      222.48      219.97      4.40 o 
  -7  -1   6        3.81        4.59      0.72 o 
  -6  -1   6     1766.71     1767.53     16.62 o 
  -5  -1   6     5419.15     5366.61     34.99 o 
  -4  -1   6     6039.83     6094.15     42.25 o 
  -3  -1   6     4568.18     4614.52     26.81 o 
  -2  -1   6     4577.60     4546.49     30.79 o 
  -1  -1   6     3536.06     3500.75     21.84 o 
   0  -1   6     1765.33     1864.99     10.10 o 
   1  -1   6      622.63      598.08      3.69 o 
   2  -1   6     1633.91     1628.67      8.59 o 
   3  -1   6     1827.73     1885.19     10.29 o 
   4  -1   6      161.06      161.52      1.90 o 
   5  -1   6      538.28      533.29      4.55 o 
   6  -1   6      109.58      110.30      2.27 o 
   7  -1   6      390.49      379.08      4.29 o 
   8  -1   6      247.47      255.84      4.01 o 
   9  -1   6      105.66      100.40      2.85 o 
  10  -1   6       23.10       20.78      2.26 o 
  -9   0   6      269.87      273.98      4.46 o 
  -8   0   6      236.31      239.02      4.44 o 
  -7   0   6     2734.11     2723.12     29.48 o 
  -6   0   6     6166.25     6159.11     60.57 o 
  -5   0   6     2737.41     2739.45     17.78 o 
  -4   0   6     2708.01     2677.75     16.23 o 
  -3   0   6     3736.10     3835.99     23.52 o 
  -2   0   6      722.61      633.67      4.31 o 
  -1   0   6     2209.28     2415.36     13.37 o 
   0   0   6       72.43       43.82      1.16 o 
   1   0   6     2772.05     2921.24     17.10 o 
   2   0   6       49.95       65.69      0.93 o 
   3   0   6     2667.36     2640.69     12.92 o 
   4   0   6     1142.29     1166.65      8.76 o 
   5   0   6       32.43       40.58      1.36 o 
   6   0   6     1079.39     1038.19      8.06 o 
   7   0   6      194.68      214.64      3.32 o 
   8   0   6       58.60       55.96      2.07 o 
   9   0   6        8.31        8.46      1.39 o 
  10   0   6      878.78      890.36     13.47 o 
  -9   1   6     1644.85     1676.31     15.83 o 
  -8   1   6     3231.94     3279.27     41.32 o 
  -7   1   6     4698.60     4663.13     36.40 o 
  -6   1   6     1891.79     1921.23     13.50 o 
  -5   1   6     1537.61     1535.83     10.40 o 
  -4   1   6     1869.85     1866.96     11.41 o 
  -3   1   6      784.18      782.32      5.47 o 
  -2   1   6       12.28       18.07      0.66 o 
  -1   1   6      234.40      277.52      2.12 o 
   0   1   6     1281.17     1381.90      7.13 o 
   1   1   6     4395.57     4198.51     20.23 o 
   2   1   6    10013.11    10146.00     66.14 o 
   3   1   6     3843.33     3775.44     19.28 o 
   4   1   6      816.30      827.67      5.58 o 
   5   1   6     4084.08     4038.93     22.22 o 
   6   1   6      426.10      416.72      4.49 o 
   7   1   6      166.28      173.94      3.07 o 
   8   1   6     1124.77     1093.65     15.44 o 
   9   1   6      426.34      443.93      6.25 o 
  10   1   6        1.34        4.18      1.46 o 
  -9   2   6     1831.77     1851.41     19.04 o 
  -8   2   6     2191.30     2158.00     18.46 o 
  -7   2   6      407.86      410.10      4.72 o 
  -6   2   6       73.24       68.95      1.78 o 
  -5   2   6     1152.82     1136.11      7.89 o 
  -4   2   6       57.17       61.84      1.34 o 
  -3   2   6      547.99      549.15      3.89 o 
  -2   2   6     1766.15     1743.17      9.14 o 
  -1   2   6     5479.82     5594.75     25.05 o 
   0   2   6    10846.99    10652.85     94.71 o 
   1   2   6     9860.14     9668.75     70.59 o 
   2   2   6     3008.31     3038.30     13.56 o 
   3   2   6     1652.96     1664.33      8.58 o 
   4   2   6     1764.59     1768.02     11.24 o 
   5   2   6      640.62      664.94      5.61 o 
   6   2   6       74.49       82.96      2.04 o 
   7   2   6      573.07      575.22      5.85 o 
   8   2   6        1.98       -0.37      1.10 o 
   9   2   6      447.24      449.27      6.78 o 
  10   2   6      262.70      268.05      7.73 o 
  -9   3   6       53.10       59.97      3.76 o 
  -8   3   6        2.80        5.48      1.18 o 
  -7   3   6      136.86      126.00      2.67 o 
  -6   3   6       20.11       18.80      1.17 o 
  -5   3   6     1608.83     1550.36     10.74 o 
  -4   3   6     5755.77     5694.21     32.32 o 
  -3   3   6     4399.82     4487.17     22.53 o 
  -2   3   6    11029.79    10822.33     76.44 o 
   0   3   6     4517.35     4267.72     19.90 o 
   1   3   6     3965.91     4183.22     20.90 o 
   2   3   6      397.13      316.40      2.59 o 
   3   3   6     2070.97     2080.06     11.08 o 
   4   3   6      257.08      259.19      2.65 o 
   5   3   6       15.85       16.76      0.94 o 
   6   3   6       38.15       40.03      1.53 o 
   7   3   6      368.17      373.12      4.79 o 
   8   3   6     1599.75     1601.09     13.32 o 
   9   3   6      354.12      360.92      5.93 o 
  10   3   6      244.63      250.50      7.52 o 
  -9   4   6      325.96      334.51     16.63 o 
  -8   4   6       20.14       17.81      1.97 o 
  -7   4   6      345.94      340.56      5.11 o 
  -6   4   6     2821.58     2842.16     19.36 o 
  -5   4   6     5228.32     5140.48     29.14 o 
  -4   4   6     3254.69     3322.24     19.42 o 
  -3   4   6     8802.22     8950.82     62.82 o 
  -2   4   6     7308.26     7249.84     37.32 o 
  -1   4   6      597.09      534.46      3.82 o 
   0   4   6      416.49      419.77      2.78 o 
   1   4   6     1578.81     1641.42      8.54 o 
   2   4   6      460.77      422.74      2.99 o 
   3   4   6        2.17       10.12      0.64 o 
   4   4   6      603.51      636.88      4.83 o 
   5   4   6      901.47      907.86      6.76 o 
   6   4   6      490.47      494.16      5.11 o 
   7   4   6     2931.61     2961.01     20.89 o 
   8   4   6       87.24       90.37      2.45 o 
   9   4   6        1.02        1.19      1.16 o 
  10   4   6       58.53       65.57      3.82 o 
  -9   5   6      156.84      163.99     11.97 o 
  -8   5   6     1309.14     1288.01     14.14 o 
  -7   5   6     2807.76     2824.51     22.44 o 
  -6   5   6     3792.74     3688.24     29.98 o 
  -5   5   6     3106.27     3149.23     24.40 o 
  -4   5   6     3216.14     3180.93     18.85 o 
  -3   5   6     2908.91     2871.04     16.78 o 
  -2   5   6       48.44       59.12      1.23 o 
  -1   5   6      452.99      452.65      3.53 o 
   0   5   6      281.75      291.73      2.67 o 
   1   5   6      411.45      481.86      3.48 o 
   2   5   6     1774.98     1710.29     11.14 o 
   3   5   6     4230.66     4284.04     23.05 o 
   4   5   6     3441.49     3464.09     21.22 o 
   5   5   6     3652.69     3674.45     22.66 o 
   6   5   6     2901.77     2936.39     19.65 o 
   7   5   6      381.55      386.58      4.62 o 
   8   5   6        1.78        3.39      0.97 o 
   9   5   6     1103.47     1126.47     11.31 o 
  10   5   6      302.67      307.67      6.24 o 
  -8   6   6     2638.71     2659.55     24.97 o 
  -7   6   6     1138.78     1138.29     11.24 o 
  -6   6   6     1616.60     1540.95     12.77 o 
  -5   6   6      446.16      477.91      4.83 o 
  -4   6   6      422.57      360.71      4.34 o 
  -3   6   6      104.78      103.55      1.81 o 
  -2   6   6       51.66       49.55      1.19 o 
  -1   6   6       62.29       67.44      1.32 o 
   0   6   6     2429.59     2353.33     12.77 o 
   1   6   6     7587.99     7516.21     41.10 o 
   2   6   6     5520.44     5452.28     29.16 o 
   3   6   6     6885.16     7055.25     42.26 o 
   4   6   6     3011.65     2994.09     16.19 o 
   5   6   6     2242.56     2247.09     14.14 o 
   6   6   6      123.23      134.53      2.51 o 
   7   6   6      208.30      207.83      3.75 o 
   8   6   6      952.93      957.17      9.88 o 
   9   6   6       49.58       53.85      2.89 o 
  10   6   6      170.64      169.95     10.26 o 
  -8   7   6      315.10      324.31      7.11 o 
  -7   7   6       12.72       10.86      1.46 o 
  -6   7   6        0.53        2.82      0.94 o 
  -5   7   6      119.47      115.69      2.29 o 
  -4   7   6      786.88      786.60      6.64 o 
  -3   7   6     1575.04     1461.71     10.70 o 
  -2   7   6     1010.20     1033.59      7.31 o 
  -1   7   6     8094.63     8121.11     43.34 o 
   0   7   6    12082.00    11952.79     68.70 o 
   1   7   6     5316.62     5271.90     28.33 o 
   2   7   6     4297.43     4350.14     24.78 o 
   3   7   6     2506.07     2513.88     15.30 o 
   4   7   6      713.46      714.24      6.02 o 
   5   7   6       46.21       58.90      1.61 o 
   6   7   6      188.17      194.33      2.96 o 
   7   7   6       35.29       38.85      1.67 o 
   8   7   6       48.67       46.08      2.51 o 
   9   7   6     1464.46     1520.38     15.16 o 
  10   7   6      149.84      170.95      8.10 o 
  -8   8   6       53.14       60.64      7.23 o 
  -7   8   6      108.66      114.07      3.29 o 
  -6   8   6      642.23      622.79      6.84 o 
  -5   8   6     1012.95     1031.62      9.35 o 
  -4   8   6     1526.26     1457.85     11.16 o 
  -3   8   6     2460.45     2546.43     18.21 o 
  -2   8   6     6901.70     6770.24     38.50 o 
  -1   8   6     8296.61     8221.53     46.06 o 
   0   8   6      750.78      768.48      6.42 o 
   1   8   6     1806.77     1830.98     12.28 o 
   2   8   6     1454.36     1485.05     10.41 o 
   3   8   6        5.60        7.25      0.76 o 
   4   8   6        6.71       12.11      0.90 o 
   5   8   6       30.60       26.32      1.26 o 
   6   8   6       85.48       87.72      2.40 o 
   7   8   6     1150.08     1158.25     11.04 o 
   8   8   6     1500.50     1520.91     16.11 o 
   9   8   6      605.88      611.84      7.70 o 
  -7   9   6      452.74      439.80      8.72 o 
  -6   9   6     1377.78     1388.27     15.87 o 
  -5   9   6      788.34      783.91      7.85 o 
  -4   9   6     3105.43     3032.58     24.11 o 
  -3   9   6     3378.46     3446.59     24.23 o 
  -2   9   6     2063.15     2026.26     18.42 o 
  -1   9   6        5.50       13.98      1.03 o 
   0   9   6      584.73      575.78      5.57 o 
   1   9   6      234.35      230.18      3.14 o 
   2   9   6      286.40      292.15      3.83 o 
   3   9   6      153.94      165.34      2.94 o 
   4   9   6      152.62      168.73      2.79 o 
   5   9   6     2448.75     2467.11     18.05 o 
   6   9   6     3006.25     3030.91     23.32 o 
   7   9   6     2397.69     2423.83     19.64 o 
   8   9   6      544.12      556.78      7.04 o 
   9   9   6      308.56      321.93      6.54 o 
  -6  10   6      835.12      866.07     10.31 o 
  -5  10   6     1488.42     1435.49     13.01 o 
  -4  10   6     1159.38     1141.92     10.78 o 
  -3  10   6       75.81       79.53      2.42 o 
  -2  10   6        0.44        3.60      0.88 o 
  -1  10   6        9.02       12.39      1.03 o 
   0  10   6       28.15       31.44      1.40 o 
   1  10   6      839.53      850.66      7.70 o 
   2  10   6      998.19     1027.29     12.30 o 
   3  10   6     1440.15     1449.58     11.76 o 
   4  10   6     5785.70     5690.98     37.65 o 
   5  10   6     3571.40     3629.71     26.97 o 
   6  10   6     1960.43     1928.97     17.37 o 
   7  10   6      566.24      560.91      7.38 o 
   8  10   6      601.92      614.39      8.01 o 
   9  10   6      300.86      312.54     14.13 o 
  -6  11   6      478.66      479.95      9.22 o 
  -5  11   6       43.31       48.07      2.41 o 
  -4  11   6      240.58      233.42      3.95 o 
  -3  11   6       99.04      109.63      2.59 o 
  -2  11   6       93.67       86.37      2.24 o 
  -1  11   6      412.48      418.29      5.15 o 
   0  11   6     1859.54     1861.53     15.17 o 
   1  11   6     3758.56     3788.19     27.89 o 
   2  11   6     3082.25     3072.26     21.15 o 
   3  11   6     5400.66     5286.81     35.44 o 
   4  11   6     3272.62     3225.92     21.61 o 
   5  11   6      700.02      688.23      6.74 o 
   6  11   6      261.32      260.30      4.24 o 
   7  11   6      298.28      306.83      4.83 o 
   8  11   6       87.39       86.20      4.10 o 
  -5  12   6      276.82      267.58      5.62 o 
  -4  12   6      314.48      323.88      5.49 o 
  -3  12   6      181.16      175.96      3.83 o 
  -2  12   6     1460.58     1444.81     12.54 o 
  -1  12   6     2393.24     2425.71     19.02 o 
   0  12   6     4099.49     4086.12     29.88 o 
   1  12   6     1751.48     1757.14     14.40 o 
   2  12   6     3364.95     3378.41     25.20 o 
   3  12   6     1263.30     1280.34     10.05 o 
   4  12   6        4.30        5.20      1.11 o 
   5  12   6       66.89       67.08      2.24 o 
   6  12   6      154.09      155.61      3.00 o 
   7  12   6       45.41       52.12      3.36 o 
  -4  13   6      455.14      472.46      9.18 o 
  -3  13   6     1414.47     1385.36     18.06 o 
  -2  13   6     1936.46     1951.23     20.23 o 
  -1  13   6     1276.39     1268.33     14.53 o 
   0  13   6      838.30      835.63     10.75 o 
   1  13   6      541.51      560.62      7.44 o 
   2  13   6      102.76      100.52      2.99 o 
   3  13   6      224.82      228.57      4.18 o 
   4  13   6        4.65        5.51      1.13 o 
   5  13   6       24.44       24.98      1.70 o 
   6  13   6     1415.70     1367.63     14.76 o 
  -2  14   6      149.03      157.20      5.05 o 
  -1  14   6       98.45      100.94      3.51 o 
   0  14   6       33.89       38.70      2.49 o 
   1  14   6       77.27       79.60      2.70 o 
   2  14   6      237.22      234.97      4.56 o 
   3  14   6       43.47       40.56      2.55 o 
   4  14   6      374.32      376.72      6.35 o 
   5  14   6     2418.16     2384.71     24.06 o 
   1  15   6      213.73      235.63      8.09 o 
   2  15   6      726.78      704.95     13.93 o 
  -4 -10   7      126.70      143.18      9.25 o 
  -3 -10   7       19.54       18.75      6.68 o 
  -2 -10   7       48.53       47.17      4.45 o 
  -1 -10   7       91.22       85.52      5.11 o 
   0 -10   7      304.34      297.98     12.44 o 
   1 -10   7      881.40      897.51     18.03 o 
   2 -10   7     1368.50     1396.78     28.13 o 
   3 -10   7      225.49      237.82      8.86 o 
  -5  -9   7      206.88      195.86      6.61 o 
  -4  -9   7        0.48       -0.18      1.47 o 
  -3  -9   7      431.33      430.99      9.83 o 
  -2  -9   7      161.18      156.33      8.16 o 
  -1  -9   7      441.50      467.06     11.42 o 
   0  -9   7     1517.33     1544.77     24.85 o 
   1  -9   7      428.40      446.64     14.84 o 
   2  -9   7       28.72       26.63      2.46 o 
   3  -9   7       58.05       56.39      3.62 o 
   4  -9   7       27.28       24.96      2.15 o 
  -6  -8   7       49.00       46.11      3.53 o 
  -5  -8   7      168.46      160.29      5.02 o 
  -4  -8   7      731.74      717.17     11.15 o 
  -3  -8   7      245.63      247.61      7.73 o 
  -2  -8   7      408.83      404.74      9.00 o 
  -1  -8   7     1313.35     1305.81     29.67 o 
   0  -8   7       14.27       14.81      2.05 o 
   1  -8   7       46.55       44.92      5.91 o 
   2  -8   7       26.21       26.92      2.11 o 
   3  -8   7       33.95       33.59      2.44 o 
   4  -8   7      106.71      106.59      3.06 o 
   5  -8   7      268.89      259.97      5.05 o 
  -7  -7   7       62.43       56.77      3.91 o 
  -6  -7   7      559.71      573.12      8.51 o 
  -5  -7   7      909.30      901.87     14.35 o 
  -4  -7   7      466.63      477.40      7.01 o 
  -3  -7   7      337.39      340.31      6.61 o 
  -2  -7   7      583.33      563.13      9.80 o 
  -1  -7   7       51.86       52.72      2.93 o 
   0  -7   7       12.45       14.99      1.84 o 
   1  -7   7      117.25      106.29      3.85 o 
   2  -7   7       11.31       12.69      1.55 o 
   3  -7   7      152.56      168.26      3.28 o 
   4  -7   7      781.02      779.15      9.15 o 
   5  -7   7      511.26      511.99      6.36 o 
   6  -7   7      637.56      658.69      8.16 o 
  -8  -6   7      219.25      215.39      5.88 o 
  -7  -6   7     1221.01     1226.65     17.62 o 
  -6  -6   7      418.49      427.19      6.26 o 
  -5  -6   7      270.40      262.96      5.82 o 
  -4  -6   7        0.17        1.44      1.07 o 
  -3  -6   7       82.97       78.49      3.07 o 
  -2  -6   7      124.55      126.53      3.70 o 
  -1  -6   7       96.07      103.61      3.10 o 
   0  -6   7       81.89       74.30      3.17 o 
   1  -6   7      101.29      113.30      3.83 o 
   2  -6   7      993.05     1036.08     15.92 o 
   3  -6   7     1231.23     1259.26     12.35 o 
   4  -6   7      650.20      623.60      6.17 o 
   5  -6   7      224.92      231.04      3.62 o 
   6  -6   7      132.55      131.24      3.27 o 
   7  -6   7       27.63       25.88      1.95 o 
  -8  -5   7      474.09      490.43      7.36 o 
  -7  -5   7       49.92       52.02      2.19 o 
  -6  -5   7       18.52       18.81      1.76 o 
  -5  -5   7      163.92      165.22      4.75 o 
  -4  -5   7       23.20       28.47      1.48 o 
  -3  -5   7      240.62      242.70      3.68 o 
  -2  -5   7      281.04      306.35      5.62 o 
  -1  -5   7        1.74        4.89      1.98 o 
   0  -5   7      299.86      319.40      5.28 o 
   1  -5   7     3715.10     3760.72     39.44 o 
   2  -5   7      445.07      459.27      5.32 o 
   3  -5   7      258.86      244.82      3.43 o 
   4  -5   7       10.97       14.96      1.07 o 
   5  -5   7       15.10       13.17      1.14 o 
   6  -5   7      340.49      346.29      4.05 o 
   7  -5   7       39.92       35.71      1.60 o 
   8  -5   7      103.14      117.39      3.53 o 
  -8  -4   7      360.22      361.22      5.67 o 
  -7  -4   7      724.41      715.84      8.14 o 
  -6  -4   7      381.14      378.73      6.85 o 
  -5  -4   7      251.83      256.78      5.22 o 
  -4  -4   7      560.23      567.00      7.21 o 
  -3  -4   7      272.94      288.61      3.91 o 
  -2  -4   7       72.15       84.35      1.90 o 
  -1  -4   7     1122.59     1136.54     10.29 o 
   0  -4   7     2510.35     2525.55     23.83 o 
   1  -4   7       11.53       11.38      0.65 o 
   2  -4   7      119.55      112.48      1.75 o 
   3  -4   7        0.01        1.93      0.52 o 
   4  -4   7      137.16      121.38      2.22 o 
   5  -4   7      393.76      402.66      3.93 o 
   6  -4   7       37.15       35.30      1.45 o 
   7  -4   7       14.63       15.20      1.19 o 
   8  -4   7      488.72      491.47      6.62 o 
  -9  -3   7     2027.85     2031.73     33.96 o 
  -8  -3   7      425.09      437.55      7.18 o 
  -7  -3   7      576.42      574.29      7.09 o 
  -6  -3   7      251.29      263.46      3.86 o 
  -5  -3   7      845.21      858.84      8.55 o 
  -4  -3   7      187.83      210.13      2.84 o 
  -3  -3   7      486.10      526.79      5.66 o 
  -2  -3   7     1082.80     1110.66      8.96 o 
  -1  -3   7      948.81     1000.71      6.76 o 
   0  -3   7      628.84      620.16      4.60 o 
   1  -3   7      208.09      220.25      2.20 o 
   2  -3   7      133.47      133.81      1.78 o 
   3  -3   7      332.35      310.69      3.45 o 
   4  -3   7       23.48       31.04      1.39 o 
   5  -3   7        0.93        1.65      0.68 o 
   6  -3   7      143.80      143.39      2.68 o 
   7  -3   7      815.66      808.59      7.92 o 
   8  -3   7      597.24      602.69      6.85 o 
   9  -3   7      104.58      116.92      3.76 o 
  -9  -2   7      615.39      642.82     13.94 o 
  -8  -2   7       86.63       90.49      2.90 o 
  -7  -2   7      860.01      862.78     12.20 o 
  -6  -2   7      722.84      725.31      8.03 o 
  -5  -2   7      109.55      123.65      2.33 o 
  -4  -2   7      648.97      671.13      5.34 o 
  -3  -2   7      481.42      472.80      4.33 o 
  -2  -2   7       39.76       42.79      1.45 o 
  -1  -2   7      824.18      842.37      7.49 o 
   0  -2   7      125.49      143.31      1.63 o 
   1  -2   7        6.06        8.17      0.70 o 
   2  -2   7        1.04        5.16      0.92 o 
   3  -2   7      528.08      562.39      4.30 o 
   4  -2   7       27.43       17.34      0.80 o 
   5  -2   7     1030.47      989.42      7.21 o 
   6  -2   7      605.60      632.98      6.45 o 
   7  -2   7      293.14      280.86      4.26 o 
   8  -2   7       63.84       66.21      2.26 o 
   9  -2   7        4.24        3.38      1.26 o 
  -9  -1   7      111.22      124.66      5.56 o 
  -8  -1   7     1178.58     1207.18     13.98 o 
  -7  -1   7      251.64      249.09      4.45 o 
  -6  -1   7       61.15       64.67      2.18 o 
  -5  -1   7       90.46       93.55      2.17 o 
  -4  -1   7       36.13       42.73      1.30 o 
  -3  -1   7     1007.80     1030.68      7.48 o 
  -2  -1   7     1517.29     1538.79      9.95 o 
  -1  -1   7      106.95      122.59      1.79 o 
   0  -1   7        2.63        4.19      0.56 o 
   1  -1   7      361.84      362.94      2.68 o 
   2  -1   7     1042.84     1124.28      6.22 o 
   3  -1   7      283.97      276.06      2.45 o 
   4  -1   7      942.68      901.67      6.51 o 
   5  -1   7      535.67      532.70      4.77 o 
   6  -1   7       11.50       11.52      0.87 o 
   7  -1   7      390.09      397.79      4.46 o 
   8  -1   7       23.30       22.69      1.47 o 
   9  -1   7        0.23        0.62      0.92 o 
  -9   0   7      214.61      229.11      4.23 o 
  -8   0   7      126.29      129.32      2.79 o 
  -7   0   7      783.56      778.73      7.74 o 
  -6   0   7       34.49       39.90      2.17 o 
  -5   0   7     1807.73     1826.70     12.52 o 
  -4   0   7     2501.00     2540.66     16.62 o 
  -3   0   7     1221.88     1222.20      9.18 o 
  -2   0   7      183.59      192.29      2.50 o 
  -1   0   7      279.41      285.04      2.62 o 
   0   0   7      599.09      579.21      3.86 o 
   1   0   7     2247.35     2283.76     12.06 o 
   2   0   7       17.64       14.05      0.81 o 
   3   0   7      106.38      101.89      1.43 o 
   4   0   7      322.18      326.05      3.06 o 
   5   0   7     1185.17     1154.70      9.74 o 
   6   0   7      283.84      305.70      3.64 o 
   7   0   7        2.01        1.88      0.72 o 
   8   0   7        3.51        2.25      0.85 o 
   9   0   7      310.04      311.67      5.10 o 
  10   0   7      228.91      239.53      9.26 o 
  -9   1   7      313.47      312.12      7.12 o 
  -8   1   7     1342.55     1335.45     16.56 o 
  -7   1   7     1105.05     1093.05      9.53 o 
  -6   1   7     2001.71     2026.42     20.22 o 
  -5   1   7     2142.53     2156.27     14.63 o 
  -4   1   7     1072.36     1072.63      8.01 o 
  -3   1   7       11.65       14.99      0.83 o 
  -2   1   7      695.25      727.78      5.04 o 
  -1   1   7     1583.37     1617.94      8.71 o 
   0   1   7      406.81      413.68      2.89 o 
   1   1   7       60.12       66.38      1.04 o 
   2   1   7        0.10        1.57      0.52 o 
   3   1   7      233.99      226.08      2.39 o 
   4   1   7      557.87      564.99      4.72 o 
   5   1   7      573.83      561.71      5.14 o 
   6   1   7      717.41      697.84      6.21 o 
   7   1   7      202.30      192.03      3.20 o 
   8   1   7      394.73      400.35      5.38 o 
   9   1   7      223.98      209.91      4.21 o 
  10   1   7      112.03      115.63      4.17 o 
  -9   2   7     1606.86     1618.15     28.85 o 
  -8   2   7     1341.88     1340.65     15.91 o 
  -7   2   7     1002.02     1018.33     12.62 o 
  -6   2   7     2193.15     2179.77     16.08 o 
  -5   2   7       70.78       77.48      2.36 o 
  -4   2   7      142.05      154.24      2.78 o 
  -3   2   7     1075.54     1105.06      8.57 o 
  -2   2   7      815.95      760.24      5.63 o 
  -1   2   7        4.35        6.49      0.61 o 
   0   2   7     1004.30     1033.80      6.20 o 
   1   2   7       43.76       45.89      1.12 o 
   2   2   7      324.36      311.15      2.51 o 
   3   2   7      921.88      898.48      5.96 o 
   4   2   7       36.87       30.35      1.09 o 
   5   2   7      269.17      252.79      3.04 o 
   6   2   7      615.36      620.56      6.38 o 
   7   2   7      426.49      438.94      5.37 o 
   8   2   7      249.45      240.77      4.28 o 
   9   2   7       23.60       22.72      2.31 o 
  10   2   7       72.41       73.66      3.25 o 
  -9   3   7      435.21      440.68      8.86 o 
  -8   3   7      905.07      910.87     10.40 o 
  -7   3   7      372.83      387.88      4.92 o 
  -6   3   7      335.32      319.90      4.18 o 
  -5   3   7        2.80        6.71      1.72 o 
  -4   3   7     1569.36     1542.85     12.03 o 
  -3   3   7        2.69        2.18      0.62 o 
  -2   3   7     1762.37     1760.64     11.21 o 
  -1   3   7      766.87      757.16      4.79 o 
   0   3   7      445.07      431.46      2.98 o 
   1   3   7     1446.12     1468.75      9.31 o 
   2   3   7      168.24      169.59      1.91 o 
   3   3   7       62.45       80.64      1.75 o 
   4   3   7       33.91       32.27      1.13 o 
   5   3   7     1089.53     1058.83      8.53 o 
   6   3   7     1500.02     1502.67     11.47 o 
   7   3   7       32.15       28.14      1.66 o 
   8   3   7       56.69       51.61      3.09 o 
   9   3   7       48.56       47.39      3.42 o 
  10   3   7       77.34       82.70      4.71 o 
  -9   4   7      428.26      456.37     19.74 o 
  -8   4   7      244.57      245.99      5.29 o 
  -7   4   7        6.31        8.16      1.15 o 
  -6   4   7        1.11        2.41      0.93 o 
  -5   4   7      116.82      128.21      2.41 o 
  -4   4   7     1918.45     1873.73     14.28 o 
  -3   4   7     2823.74     2849.61     18.23 o 
  -2   4   7     2937.06     2878.15     16.61 o 
  -1   4   7      926.68      938.89      5.94 o 
   0   4   7     2212.69     2224.31     13.38 o 
   1   4   7      866.81      885.54      5.57 o 
   2   4   7      126.50      126.87      1.70 o 
   3   4   7      878.76      867.26      6.26 o 
   4   4   7     1645.04     1648.36     11.24 o 
   5   4   7       32.71       36.77      1.29 o 
   6   4   7       28.40       32.64      1.58 o 
   7   4   7      650.95      658.37      7.56 o 
   8   4   7        1.45        3.73      1.04 o 
   9   4   7      317.11      325.57      6.26 o 
  10   4   7      182.73      186.54      8.64 o 
  -8   5   7      158.60      149.61      4.18 o 
  -7   5   7      169.08      184.10      3.99 o 
  -6   5   7      653.37      619.82      7.29 o 
  -5   5   7     2751.91     2761.40     18.76 o 
  -4   5   7     5912.37     5845.22     34.71 o 
  -3   5   7      978.01      952.02      7.19 o 
  -2   5   7     1553.58     1611.81     13.25 o 
  -1   5   7     1903.96     1983.13     12.09 o 
   0   5   7      329.27      324.88      2.91 o 
   1   5   7      856.59      890.28      6.61 o 
   2   5   7      240.55      235.76      2.64 o 
   3   5   7      245.96      250.45      2.79 o 
   4   5   7      170.47      174.87      2.39 o 
   5   5   7     1746.62     1777.28     13.63 o 
   6   5   7      335.73      351.42      4.03 o 
   7   5   7       11.97       15.93      1.30 o 
   8   5   7      445.60      456.68      6.17 o 
   9   5   7       38.16       43.73      2.53 o 
  10   5   7       58.38       63.82      3.89 o 
  -8   6   7      783.55      791.38     12.92 o 
  -7   6   7     1448.78     1477.84     13.74 o 
  -6   6   7     4848.32     4840.22     35.61 o 
  -5   6   7     1972.87     2048.42     15.82 o 
  -4   6   7     1142.42     1127.13     10.19 o 
  -3   6   7      484.81      548.28      4.99 o 
  -2   6   7     1449.69     1461.24     10.00 o 
  -1   6   7      657.93      630.45      5.05 o 
   0   6   7       21.68       21.73      0.90 o 
   1   6   7       74.86       75.19      1.42 o 
   2   6   7      174.46      181.83      2.58 o 
   3   6   7     2398.31     2427.43     17.15 o 
   4   6   7     1371.07     1369.66      9.91 o 
   5   6   7      251.96      277.90      3.83 o 
   6   6   7        9.42       13.82      1.35 o 
   7   6   7      149.44      158.04      3.60 o 
   8   6   7      322.02      335.87      5.67 o 
   9   6   7       36.95       35.78      2.43 o 
  10   6   7      508.19      528.08     14.89 o 
  -8   7   7     1241.31     1245.39     19.73 o 
  -7   7   7     2051.42     2097.80     18.16 o 
  -6   7   7      638.16      650.69      7.65 o 
  -5   7   7      175.78      160.79      3.28 o 
  -4   7   7      274.75      283.89      3.75 o 
  -3   7   7     1294.81     1237.13      9.58 o 
  -2   7   7      134.15      152.68      2.36 o 
  -1   7   7        8.31       12.60      1.00 o 
   0   7   7      764.45      774.79      5.45 o 
   1   7   7     1007.68     1091.95      7.47 o 
   2   7   7     3631.23     3655.42     20.52 o 
   3   7   7     1551.94     1601.97     12.44 o 
   4   7   7        4.69        5.13      0.87 o 
   5   7   7      136.10      147.15      3.35 o 
   6   7   7      841.97      852.50      7.40 o 
   7   7   7        1.34        1.42      0.85 o 
   8   7   7      218.82      217.89      3.94 o 
   9   7   7       18.64       19.93      1.92 o 
  -7   8   7      112.83      115.73      4.20 o 
  -6   8   7       35.48       42.42      2.12 o 
  -5   8   7      155.09      147.25      2.98 o 
  -4   8   7       10.22       14.33      1.07 o 
  -3   8   7      330.17      351.11      4.15 o 
  -2   8   7     2506.17     2422.74     16.30 o 
  -1   8   7     1378.07     1430.00     10.50 o 
   0   8   7     3960.69     3994.89     27.06 o 
   1   8   7     5262.75     5222.41     29.60 o 
   2   8   7      272.86      278.01      3.41 o 
   3   8   7      355.53      381.38      4.15 o 
   4   8   7      676.49      671.06      6.74 o 
   5   8   7      713.09      700.96      7.13 o 
   6   8   7       64.16       70.85      2.02 o 
   7   8   7        2.39        5.77      1.48 o 
   8   8   7        2.09        2.60      1.14 o 
   9   8   7      244.58      257.45      6.25 o 
  -7   9   7       20.34       20.74      3.63 o 
  -6   9   7        0.88        3.29      1.16 o 
  -5   9   7       91.65       95.86      2.55 o 
  -4   9   7     2956.21     2861.20     20.95 o 
  -3   9   7     2373.42     2428.78     27.26 o 
  -2   9   7     2986.29     2934.25     20.90 o 
  -1   9   7     4106.65     4138.56     27.52 o 
   0   9   7     1923.54     1940.57     13.55 o 
   1   9   7      700.20      716.03      6.06 o 
   2   9   7       56.79       60.01      1.65 o 
   3   9   7     1203.09     1194.39      9.17 o 
   4   9   7      127.16      127.33      2.67 o 
   5   9   7      271.27      268.72      4.58 o 
   6   9   7      131.35      129.62      3.02 o 
   7   9   7      569.34      573.25      7.06 o 
   8   9   7      926.59      924.11      9.90 o 
   9   9   7      253.96      267.85      6.72 o 
  -6  10   7     1270.33     1275.88     15.42 o 
  -5  10   7     3999.89     3964.00     28.17 o 
  -4  10   7     2692.25     2683.43     20.05 o 
  -3  10   7     2036.57     1983.40     16.79 o 
  -2  10   7     1947.44     2001.42     16.56 o 
  -1  10   7     1616.51     1622.26     14.21 o 
   0  10   7       76.32       73.88      2.00 o 
   1  10   7      543.41      560.12      6.16 o 
   2  10   7       13.09       13.98      1.12 o 
   3  10   7      102.41      103.93      2.42 o 
   4  10   7     1186.65     1178.84     11.11 o 
   5  10   7     1498.70     1492.78     13.46 o 
   6  10   7      814.60      819.66      8.75 o 
   7  10   7      650.19      640.66      7.62 o 
   8  10   7      434.17      437.17      7.75 o 
  -5  11   7      634.36      634.53      9.57 o 
  -4  11   7      828.97      850.62      9.01 o 
  -3  11   7      843.00      824.55     13.23 o 
  -2  11   7       13.79       18.50      1.49 o 
  -1  11   7        0.07        3.13      0.89 o 
   0  11   7        0.05        1.47      0.90 o 
   1  11   7       40.19       43.52      1.83 o 
   2  11   7      974.77      974.04      9.54 o 
   3  11   7     3444.16     3390.40     24.15 o 
   4  11   7      713.05      718.46      7.90 o 
   5  11   7      824.38      834.16      9.58 o 
   6  11   7      352.39      361.62      5.63 o 
   7  11   7       66.08       70.45      2.66 o 
   8  11   7        4.82        7.92      2.11 o 
  -4  12   7       25.91       28.85      2.03 o 
  -3  12   7       24.35       26.47      1.69 o 
  -2  12   7      368.29      358.79      5.33 o 
  -1  12   7       88.10       94.01      2.60 o 
   0  12   7     1090.83     1087.54     10.25 o 
   1  12   7     3910.07     3919.73     29.16 o 
   2  12   7     1895.97     1899.32     15.77 o 
   3  12   7     1731.63     1735.78     14.04 o 
   4  12   7      199.92      203.13      3.75 o 
   5  12   7      726.76      727.38      9.64 o 
   6  12   7       65.71       69.15      3.13 o 
   7  12   7       16.29       15.68      2.46 o 
  -3  13   7      453.67      454.54      7.49 o 
  -2  13   7      825.28      862.00     14.07 o 
  -1  13   7     2061.46     2036.91     30.73 o 
   0  13   7     2694.88     2714.40     21.20 o 
   1  13   7     2620.07     2628.65     20.60 o 
   2  13   7      145.82      148.38      2.87 o 
   3  13   7      851.10      856.29      8.49 o 
   4  13   7      188.64      191.65      4.02 o 
   5  13   7       23.15       23.59      1.54 o 
   6  13   7        4.00        3.31      1.57 o 
  -2  14   7     2122.97     2177.16     35.56 o 
  -1  14   7     2494.92     2465.28     32.65 o 
   0  14   7      502.97      499.40     14.92 o 
   1  14   7       90.37       92.64      4.04 o 
   2  14   7      222.45      211.03      5.82 o 
   3  14   7       15.59       14.86      2.12 o 
   4  14   7        0.07        0.75      1.53 o 
   5  14   7      390.71      375.52      7.43 o 
  -2 -10   8        2.88        6.06      3.26 o 
  -1 -10   8        9.87       10.88      3.73 o 
  -4  -9   8       31.78       33.92      5.98 o 
  -3  -9   8       78.60       84.27      5.95 o 
  -2  -9   8        2.77        3.53      2.03 o 
  -1  -9   8     1684.48     1720.91     27.49 o 
   0  -9   8     1521.85     1583.46     38.24 o 
   1  -9   8      934.96      974.14     27.82 o 
   2  -9   8      985.30      993.00     16.72 o 
   3  -9   8      607.86      640.60     13.07 o 
  -5  -8   8      111.15      109.56      5.19 o 
  -4  -8   8       27.41       26.59      2.67 o 
  -3  -8   8      732.76      740.81     13.81 o 
  -2  -8   8     1235.80     1214.68     21.14 o 
  -1  -8   8     1983.43     1939.36     29.47 o 
   0  -8   8      488.86      493.82     12.13 o 
   1  -8   8      226.87      242.49     12.28 o 
   2  -8   8      294.23      288.11      8.01 o 
   3  -8   8       30.05       27.52      2.82 o 
   4  -8   8       17.63       21.83      2.26 o 
  -6  -7   8      114.74      123.47      8.33 o 
  -5  -7   8      160.86      159.00      5.02 o 
  -4  -7   8      878.87      889.69     13.60 o 
  -3  -7   8     2250.89     2238.18     24.10 o 
  -2  -7   8      720.64      728.05     13.92 o 
  -1  -7   8        2.69        2.37      1.41 o 
   0  -7   8      144.42      138.14      4.58 o 
   1  -7   8       13.36       15.72      2.65 o 
   2  -7   8       54.60       56.30      3.34 o 
   3  -7   8      256.60      246.85      5.37 o 
   4  -7   8      188.36      190.77      3.95 o 
   5  -7   8      659.58      649.14      9.48 o 
   6  -7   8     1910.58     2015.14     76.55 o 
  -7  -6   8       88.77       89.40      3.91 o 
  -6  -6   8      143.69      148.50      4.22 o 
  -5  -6   8     1540.15     1527.47     16.12 o 
  -4  -6   8      674.25      670.12     10.30 o 
  -3  -6   8        5.39        9.21      3.02 o 
  -2  -6   8       14.41       14.82      1.75 o 
  -1  -6   8      173.17      172.91      4.96 o 
   0  -6   8      151.76      150.00      4.53 o 
   1  -6   8      726.83      772.13     15.11 o 
   2  -6   8      295.46      311.15      7.01 o 
   3  -6   8      309.03      300.80      5.40 o 
   4  -6   8     1963.19     1961.45     18.58 o 
   5  -6   8     2346.13     2355.58     19.48 o 
   6  -6   8      518.35      520.19      7.10 o 
  -7  -5   8      248.53      251.41      6.44 o 
  -6  -5   8      377.41      372.27      6.40 o 
  -5  -5   8       83.59       91.62      2.97 o 
  -4  -5   8      129.81      130.63      3.36 o 
  -3  -5   8      154.01      161.04      3.50 o 
  -2  -5   8      160.26      148.30      3.98 o 
  -1  -5   8      263.21      268.34      5.12 o 
   0  -5   8      186.53      194.00      4.17 o 
   1  -5   8      878.74      919.88     11.92 o 
   2  -5   8     1043.17     1045.93     11.50 o 
   3  -5   8     2048.54     2135.63     17.63 o 
   4  -5   8     2384.40     2343.56     17.36 o 
   5  -5   8       26.33       32.86      1.69 o 
   6  -5   8       32.56       32.17      1.97 o 
   7  -5   8      287.07      301.51      5.38 o 
  -8  -4   8       29.35       34.45      2.24 o 
  -7  -4   8      367.11      367.08      5.03 o 
  -6  -4   8        0.01        2.05      1.37 o 
  -5  -4   8       65.23       67.43      2.59 o 
  -4  -4   8       25.68       23.49      1.99 o 
  -3  -4   8       97.33       81.23      2.21 o 
  -2  -4   8       13.27       19.05      1.97 o 
  -1  -4   8      692.54      728.69      7.81 o 
   0  -4   8     1298.20     1356.00     13.93 o 
   1  -4   8      594.70      619.31      6.58 o 
   2  -4   8     3101.49     3099.62     20.99 o 
   3  -4   8      230.89      234.69      3.02 o 
   4  -4   8        6.78        9.59      0.93 o 
   5  -4   8       21.66       25.77      1.43 o 
   6  -4   8       37.59       34.45      1.34 o 
   7  -4   8       52.51       45.46      2.01 o 
   8  -4   8      268.51      267.49      5.34 o 
  -8  -3   8       46.60       42.70      2.47 o 
  -7  -3   8       25.88       21.93      1.83 o 
  -6  -3   8      506.88      517.46      6.31 o 
  -5  -3   8       27.62       22.83      1.13 o 
  -4  -3   8      185.60      174.08      4.11 o 
  -3  -3   8     1275.16     1282.55     11.48 o 
  -2  -3   8     1773.12     1779.14     13.61 o 
  -1  -3   8      376.36      398.79      4.13 o 
   0  -3   8     2521.22     2483.79     16.90 o 
   1  -3   8       75.37       73.46      1.49 o 
   2  -3   8      350.37      357.56      3.35 o 
   3  -3   8      696.25      699.17      5.89 o 
   4  -3   8        0.66        2.34      0.45 o 
   5  -3   8        0.45        0.28      0.50 o 
   6  -3   8     1020.94     1003.85     10.92 o 
   7  -3   8     1259.33     1269.73     10.94 o 
   8  -3   8     1013.34     1009.28     10.60 o 
  -8  -2   8      347.74      367.76      6.65 o 
  -7  -2   8       77.15       81.86      2.56 o 
  -6  -2   8       38.26       33.34      1.69 o 
  -5  -2   8      164.37      174.05      2.57 o 
  -4  -2   8     1889.63     1888.85     14.66 o 
  -3  -2   8     1343.73     1359.92     11.74 o 
  -2  -2   8      181.54      197.33      3.35 o 
  -1  -2   8      307.11      305.20      3.85 o 
   0  -2   8      488.35      486.11      4.11 o 
   1  -2   8      759.82      739.28      5.61 o 
   2  -2   8       59.78       73.22      1.44 o 
   3  -2   8        5.21       10.39      0.70 o 
   4  -2   8      269.90      242.26      2.82 o 
   5  -2   8     1312.43     1337.07      9.17 o 
   6  -2   8     2874.93     2793.02     19.16 o 
   7  -2   8      948.97      982.39      9.20 o 
   8  -2   8      934.92      925.75      9.20 o 
   9  -2   8      685.24      710.29     11.08 o 
  -8  -1   8        3.76        5.31      1.51 o 
  -7  -1   8      171.83      171.47      3.72 o 
  -6  -1   8       95.53      101.75      2.59 o 
  -5  -1   8     2296.91     2307.69     17.93 o 
  -4  -1   8        1.38        4.27      0.63 o 
  -3  -1   8       26.93       27.70      0.87 o 
  -2  -1   8      117.58      132.41      2.03 o 
  -1  -1   8      317.43      329.99      3.24 o 
   0  -1   8      823.78      774.14      5.83 o 
   1  -1   8        0.69        3.07      0.65 o 
   2  -1   8      434.77      412.71      3.35 o 
   3  -1   8      222.36      203.55      2.10 o 
   4  -1   8     4713.58     4683.26     26.56 o 
   5  -1   8     1461.69     1471.13     11.10 o 
   6  -1   8      451.83      438.39      4.98 o 
   7  -1   8      596.79      598.34      6.48 o 
   8  -1   8       72.02       72.98      2.63 o 
   9  -1   8       57.41       54.47      3.10 o 
  -9   0   8       96.55      103.11      6.30 o 
  -8   0   8      105.47      107.19      4.31 o 
  -7   0   8     1424.75     1415.66     15.39 o 
  -6   0   8       71.49       72.14      2.20 o 
  -5   0   8      212.18      221.59      3.51 o 
  -4   0   8      253.18      265.03      3.40 o 
  -3   0   8        0.89        3.12      0.66 o 
  -2   0   8        4.41        8.11      1.00 o 
  -1   0   8      252.88      263.10      2.49 o 
   0   0   8        0.99        3.52      0.39 o 
   1   0   8        1.36        3.37      0.56 o 
   2   0   8     4410.08     4359.99     22.21 o 
   3   0   8      735.05      810.39      5.89 o 
   4   0   8     2203.03     2222.18     13.07 o 
   5   0   8        6.65        7.60      0.78 o 
   6   0   8      107.06      121.55      2.27 o 
   7   0   8       17.94       22.50      1.28 o 
   8   0   8      463.12      438.90      5.41 o 
   9   0   8       38.89       37.44      3.15 o 
  -9   1   8      174.48      183.00      8.21 o 
  -8   1   8      156.73      163.65      3.44 o 
  -7   1   8       22.39       21.76      1.36 o 
  -6   1   8      247.60      255.05      3.50 o 
  -5   1   8      512.76      521.73      4.93 o 
  -4   1   8       20.66       19.71      0.94 o 
  -3   1   8       63.76       77.38      2.14 o 
  -2   1   8      212.67      215.18      2.60 o 
  -1   1   8      297.39      311.91      3.05 o 
   0   1   8      521.63      532.52      3.98 o 
   1   1   8     1754.00     1794.09     12.69 o 
   2   1   8     1889.25     1928.01     11.08 o 
   3   1   8       12.71       16.83      1.00 o 
   4   1   8       97.73      103.43      1.82 o 
   5   1   8        1.67        3.29      0.62 o 
   6   1   8      315.44      306.27      3.78 o 
   7   1   8      400.53      420.11      5.07 o 
   8   1   8      415.82      398.38      5.43 o 
   9   1   8      424.13      435.98      7.66 o 
  -9   2   8      172.57      164.14     10.73 o 
  -8   2   8      346.74      351.52      5.49 o 
  -7   2   8      770.02      775.28      8.74 o 
  -6   2   8       23.62       20.34      1.34 o 
  -5   2   8      395.50      399.19      4.80 o 
  -4   2   8       33.11       30.86      1.29 o 
  -3   2   8     3092.44     2978.28     21.24 o 
  -2   2   8      114.98      124.35      1.99 o 
  -1   2   8      553.95      550.30      4.80 o 
   0   2   8     3761.50     3832.36     20.19 o 
   1   2   8      186.76      173.39      1.96 o 
   2   2   8      953.01      946.77      6.73 o 
   3   2   8        9.75        8.05      0.82 o 
   4   2   8      402.51      425.08      4.25 o 
   5   2   8        0.80        1.45      0.57 o 
   6   2   8     1512.30     1541.51     12.81 o 
   7   2   8      331.98      343.23      4.56 o 
   8   2   8      729.66      739.88     10.86 o 
   9   2   8     2125.55     2167.01     17.82 o 
  -8   3   8      852.83      876.03     10.22 o 
  -7   3   8       74.05       74.46      2.23 o 
  -6   3   8       27.50       29.01      1.50 o 
  -5   3   8     1343.16     1327.74     11.62 o 
  -4   3   8      118.34      116.42      2.59 o 
  -3   3   8      366.81      386.73      4.86 o 
  -2   3   8       31.91       41.44      1.39 o 
  -1   3   8      272.95      278.21      3.06 o 
   0   3   8     1043.19     1034.16      6.48 o 
   1   3   8     2888.86     2876.73     16.32 o 
   2   3   8       59.90       66.42      1.36 o 
   3   3   8       30.07       29.86      1.15 o 
   4   3   8     2679.35     2612.77     15.37 o 
   5   3   8       46.32       49.96      1.68 o 
   6   3   8     1464.35     1460.52     11.49 o 
   7   3   8      564.10      552.23      6.76 o 
   8   3   8      898.05      908.55      9.71 o 
   9   3   8      108.05      110.95      3.54 o 
  10   3   8      210.79      199.69      7.53 o 
  -8   4   8       74.30       72.66      3.33 o 
  -7   4   8      603.21      569.72      7.00 o 
  -6   4   8      731.71      735.40      7.95 o 
  -5   4   8      213.39      207.71      3.57 o 
  -4   4   8      202.85      211.31      3.41 o 
  -3   4   8       98.34       98.23      2.87 o 
  -2   4   8       10.37       11.76      1.05 o 
  -1   4   8     2316.33     2360.29     19.39 o 
   0   4   8      254.63      260.57      2.62 o 
   1   4   8       84.00       85.67      1.50 o 
   2   4   8      139.79      141.20      2.01 o 
   3   4   8      822.72      823.73      7.03 o 
   4   4   8      287.06      309.52      3.62 o 
   5   4   8      600.32      611.25      6.05 o 
   6   4   8      375.64      378.51      4.90 o 
   7   4   8      224.32      230.33      4.14 o 
   8   4   8      193.28      189.38      3.93 o 
   9   4   8      193.09      196.74      4.54 o 
  10   4   8       12.53       13.87      2.65 o 
  -8   5   8       90.81       81.11      4.45 o 
  -7   5   8      621.68      603.26      8.86 o 
  -6   5   8       71.74       76.47      2.64 o 
  -5   5   8      327.73      343.02      4.52 o 
  -4   5   8       21.12       23.33      1.34 o 
  -3   5   8     2234.86     2235.29     16.45 o 
  -2   5   8        6.83       14.79      0.96 o 
  -1   5   8     1094.48     1069.51      7.81 o 
   0   5   8      305.84      295.87      3.06 o 
   1   5   8        9.10       11.88      1.10 o 
   2   5   8     1018.81     1004.92      7.23 o 
   3   5   8      135.90      140.22      2.07 o 
   4   5   8        0.49        2.92      1.20 o 
   5   5   8      312.56      319.60      4.32 o 
   6   5   8      868.36      868.34      8.36 o 
   7   5   8       49.91       52.76      2.25 o 
   8   5   8      664.33      664.38      8.70 o 
   9   5   8        8.43       10.12      1.70 o 
  10   5   8       42.86       47.25      6.99 o 
  -8   6   8       68.15       67.42      9.48 o 
  -7   6   8      436.82      436.63      8.31 o 
  -6   6   8      699.89      709.60      8.25 o 
  -5   6   8      327.24      310.20      5.21 o 
  -4   6   8      634.98      639.51      6.13 o 
  -3   6   8     1160.15     1155.95      8.63 o 
  -2   6   8        5.72        5.02      0.92 o 
  -1   6   8       95.14       92.19      1.82 o 
   0   6   8      276.11      287.69      3.62 o 
   1   6   8     1921.28     1855.32     11.99 o 
   2   6   8      162.55      167.28      2.43 o 
   3   6   8      118.61      125.48      2.34 o 
   4   6   8       15.43       18.37      1.13 o 
   5   6   8       11.80       15.23      1.05 o 
   6   6   8     1113.62     1126.36     10.17 o 
   7   6   8       21.98       19.94      1.64 o 
   8   6   8      100.16      105.84      4.22 o 
   9   6   8      151.17      163.58      5.68 o 
  -7   7   8      558.78      549.35      7.29 o 
  -6   7   8      204.52      218.71      4.19 o 
  -5   7   8     1191.45     1180.51     11.39 o 
  -4   7   8      294.72      305.54      4.09 o 
  -3   7   8       59.70       67.44      1.83 o 
  -2   7   8      500.39      527.71      5.21 o 
  -1   7   8        8.59       12.81      0.93 o 
   0   7   8     1071.36     1033.71      7.16 o 
   1   7   8     1501.29     1472.54     13.80 o 
   2   7   8      697.84      692.76      6.46 o 
   3   7   8       36.58       42.49      1.64 o 
   4   7   8      534.97      543.63      7.90 o 
   5   7   8      809.47      803.63      7.83 o 
   6   7   8       70.64       64.97      2.78 o 
   7   7   8      132.03      136.14      3.34 o 
   8   7   8      357.34      371.34      6.48 o 
   9   7   8      864.07      891.79     13.34 o 
  -7   8   8      455.09      454.68      9.54 o 
  -6   8   8      641.35      627.78      8.23 o 
  -5   8   8      505.79      494.86      6.48 o 
  -4   8   8        7.40       10.59      1.16 o 
  -3   8   8      231.04      250.34      3.70 o 
  -2   8   8      617.39      614.96      6.22 o 
  -1   8   8     1057.30     1055.08      8.52 o 
   0   8   8      200.88      188.03      2.71 o 
   1   8   8     1695.74     1666.42     11.25 o 
   2   8   8        1.04        6.34      1.60 o 
   3   8   8      464.98      474.66      4.91 o 
   4   8   8      278.30      289.91      4.15 o 
   5   8   8      128.59      115.80      2.79 o 
   6   8   8       83.34       94.18      2.66 o 
   7   8   8     1686.36     1696.18     15.25 o 
   8   8   8       22.29       21.10      1.97 o 
   9   8   8       33.75       30.66      6.30 o 
  -6   9   8       87.31       87.98      3.77 o 
  -5   9   8       14.24       15.68      1.56 o 
  -4   9   8        0.06        1.00      0.83 o 
  -3   9   8       46.63       49.63      1.79 o 
  -2   9   8      979.66      984.71      8.30 o 
  -1   9   8     1135.85     1163.44      9.53 o 
   0   9   8      179.28      192.37      3.15 o 
   1   9   8       25.64       32.22      1.49 o 
   2   9   8        9.86       17.73      1.73 o 
   3   9   8        1.50        2.75      0.77 o 
   4   9   8       55.69       51.65      1.84 o 
   5   9   8      198.77      198.81      3.73 o 
   6   9   8      104.56      103.74      2.81 o 
   7   9   8      104.71      111.37      3.49 o 
   8   9   8      388.06      399.53      6.45 o 
   9   9   8       17.98       20.29      3.76 o 
  -6  10   8      476.97      474.50     13.61 o 
  -5  10   8       71.86       68.38      2.78 o 
  -4  10   8      181.71      191.95      3.57 o 
  -3  10   8     2321.41     2294.57     18.95 o 
  -2  10   8     1132.79     1153.76     11.02 o 
  -1  10   8        1.47        2.18      0.90 o 
   0  10   8      603.07      608.95      7.64 o 
   1  10   8       29.64       25.69      1.52 o 
   2  10   8      962.90      962.08     11.84 o 
   3  10   8        3.79        2.74      0.91 o 
   4  10   8      201.70      204.11      4.15 o 
   5  10   8       41.30       41.57      2.05 o 
   6  10   8      224.39      231.89      4.52 o 
   7  10   8      454.26      448.54      6.74 o 
   8  10   8        3.62        4.67      1.60 o 
  -5  11   8      450.50      449.88      9.00 o 
  -4  11   8     1619.79     1655.57     13.97 o 
  -3  11   8      290.62      280.41      4.63 o 
  -2  11   8       47.91       45.53      2.18 o 
  -1  11   8      222.38      233.38      4.00 o 
   0  11   8      560.51      568.36      6.70 o 
   1  11   8       43.32       45.32      1.96 o 
   2  11   8      147.95      151.24      3.23 o 
   3  11   8      203.35      202.45      3.78 o 
   4  11   8        9.17       12.95      1.32 o 
   5  11   8      841.10      826.09      9.06 o 
   6  11   8      559.44      568.83      7.28 o 
   7  11   8       13.10       13.41      1.80 o 
   8  11   8        1.83        0.53      2.13 o 
  -4  12   8      116.98      116.16      4.52 o 
  -3  12   8       84.87       89.54      2.87 o 
  -2  12   8      699.79      709.98      8.59 o 
  -1  12   8      142.11      139.41      3.33 o 
   0  12   8       87.52       82.91      2.57 o 
   1  12   8       20.01       20.48      1.59 o 
   2  12   8      394.88      392.10      5.74 o 
   3  12   8      708.10      694.01      8.52 o 
   4  12   8     1045.09     1040.93     10.57 o 
   5  12   8      237.90      242.44      4.70 o 
   6  12   8       45.32       43.59      2.83 o 
   7  12   8      240.48      244.06      6.66 o 
  -3  13   8      160.95      171.96      5.47 o 
  -2  13   8        0.36        1.98      1.27 o 
  -1  13   8      413.17      416.03      6.00 o 
   0  13   8      437.57      444.03      6.28 o 
   1  13   8      312.10      318.92      5.53 o 
   2  13   8     1648.74     1683.96     15.77 o 
   3  13   8        1.68        1.26      0.97 o 
   4  13   8      132.82      120.51      3.01 o 
   5  13   8      138.27      132.38      4.36 o 
   6  13   8      175.98      166.63      5.01 o 
  -1  14   8     1115.97     1147.80     18.89 o 
   0  14   8      462.60      465.33      7.70 o 
   1  14   8      781.30      792.03     13.55 o 
   2  14   8      240.10      235.77      7.42 o 
   3  14   8        2.51       -1.30      2.32 o 
   4  14   8      187.49      182.43      5.70 o 
  -2  -9   9        0.77        3.11      3.11 o 
   0  -9   9      185.34      189.64     11.81 o 
   1  -9   9     1338.61     1400.20     36.53 o 
  -4  -8   9      219.51      200.07      8.65 o 
  -3  -8   9       14.16       16.52      3.39 o 
  -2  -8   9     2275.42     2263.52     34.08 o 
  -1  -8   9      712.63      719.22     21.92 o 
   0  -8   9     3135.42     3018.79     43.84 o 
   1  -8   9     2476.52     2472.73     54.09 o 
   2  -8   9      650.07      679.74     13.76 o 
   3  -8   9      317.83      318.36      8.57 o 
  -5  -7   9      292.91      284.45     10.34 o 
  -4  -7   9     1727.84     1776.73     20.95 o 
  -3  -7   9     1193.70     1210.64     15.65 o 
  -2  -7   9     3718.06     3668.12     49.80 o 
  -1  -7   9     1539.63     1575.17     20.84 o 
   0  -7   9     2850.74     2873.84     41.54 o 
   1  -7   9      523.70      545.39      8.64 o 
   2  -7   9       71.54       81.41      3.75 o 
   3  -7   9      772.45      756.57     11.41 o 
   4  -7   9      186.11      189.93      6.12 o 
   5  -7   9       24.20       24.12      2.49 o 
  -6  -6   9      902.11      906.85     43.27 o 
  -5  -6   9     1555.10     1569.87     18.02 o 
  -4  -6   9     1144.11     1132.39     15.00 o 
  -3  -6   9     1727.78     1719.75     19.74 o 
  -2  -6   9     1390.78     1402.09     18.37 o 
  -1  -6   9      608.05      607.42     18.09 o 
   0  -6   9        3.18        4.37      1.94 o 
   1  -6   9        0.15        1.46      0.91 o 
   2  -6   9      253.65      251.63      8.63 o 
   3  -6   9       81.13       74.45      4.95 o 
   4  -6   9     1174.22     1197.45     16.40 o 
   5  -6   9      947.65      947.56     11.98 o 
   6  -6   9      840.02      863.45     12.52 o 
  -7  -5   9     2255.74     2291.04     47.41 o 
  -6  -5   9     1749.10     1766.24     23.51 o 
  -5  -5   9     1026.92     1061.81     17.66 o 
  -4  -5   9     1388.35     1393.40     14.81 o 
  -3  -5   9     1146.08     1120.45     16.87 o 
  -2  -5   9      134.03      129.74      3.90 o 
  -1  -5   9      314.23      302.82      5.72 o 
   0  -5   9      468.40      467.39      7.47 o 
   1  -5   9       40.07       44.32      2.32 o 
   2  -5   9     2498.73     2550.67     29.40 o 
   3  -5   9     4068.70     4059.19     38.46 o 
   4  -5   9     1861.81     1858.86     17.95 o 
   5  -5   9     2085.04     2068.15     16.63 o 
   6  -5   9     2954.21     3006.01     25.39 o 
  -7  -4   9     1185.15     1240.82     17.70 o 
  -6  -4   9      205.10      213.28      5.55 o 
  -5  -4   9       61.92       63.24      2.68 o 
  -4  -4   9       83.18       82.32      2.99 o 
  -3  -4   9      185.93      183.10      3.70 o 
  -2  -4   9      260.51      265.83      4.58 o 
  -1  -4   9      160.51      157.30      3.91 o 
   0  -4   9     2490.65     2502.75     28.87 o 
   1  -4   9     3080.48     3136.27     26.67 o 
   2  -4   9     5432.42     5416.03     61.44 o 
   3  -4   9     1919.88     1891.29     16.84 o 
   4  -4   9     1297.39     1298.03     10.39 o 
   5  -4   9     1358.59     1354.53     11.44 o 
   6  -4   9        9.11        9.12      1.35 o 
   7  -4   9       13.09       11.55      1.54 o 
  -7  -3   9      209.08      206.60      4.88 o 
  -6  -3   9        6.46        8.19      0.88 o 
  -5  -3   9        1.27        1.18      1.20 o 
  -4  -3   9      775.71      784.85      9.20 o 
  -3  -3   9      985.94     1016.43      9.81 o 
  -2  -3   9      942.46      994.20      9.36 o 
  -1  -3   9     4450.13     4487.96     32.59 o 
   0  -3   9     4895.09     4860.41     33.97 o 
   1  -3   9     5189.09     5195.35     33.63 o 
   2  -3   9     1154.49     1154.77      9.48 o 
   3  -3   9      683.25      674.32      6.22 o 
   4  -3   9      598.18      590.07      5.94 o 
   5  -3   9        0.25        1.31      0.51 o 
   6  -3   9        5.81        5.57      0.81 o 
   7  -3   9       18.24       23.82      1.62 o 
   8  -3   9      315.33      338.07      6.78 o 
  -8  -2   9        0.11       -0.02      1.81 o 
  -7  -2   9      120.96      117.76      2.89 o 
  -6  -2   9      257.75      250.12      4.23 o 
  -5  -2   9     1345.10     1350.68     11.53 o 
  -4  -2   9      480.10      494.90      5.12 o 
  -3  -2   9      434.37      462.41      6.20 o 
  -2  -2   9     3584.69     3646.19     29.69 o 
  -1  -2   9     4824.12     4948.03     35.48 o 
   0  -2   9       35.97       49.20      1.92 o 
   1  -2   9      792.75      823.10      6.69 o 
   2  -2   9      148.47      154.30      2.58 o 
   3  -2   9      458.66      472.78      4.66 o 
   4  -2   9      293.50      270.50      3.07 o 
   5  -2   9      333.32      329.66      3.76 o 
   6  -2   9      171.52      171.23      2.86 o 
   7  -2   9     1054.36     1024.42      9.51 o 
   8  -2   9     2348.25     2393.02     20.15 o 
  -8  -1   9       23.26       19.98      2.69 o 
  -7  -1   9      203.53      209.97      4.14 o 
  -6  -1   9      978.30      964.58     10.54 o 
  -5  -1   9      841.57      843.85      7.56 o 
  -4  -1   9     1076.84     1107.62      8.93 o 
  -3  -1   9     3691.51     3727.92     26.67 o 
  -2  -1   9     1432.07     1481.42     12.05 o 
  -1  -1   9      129.86      127.99      2.03 o 
   0  -1   9       48.03       41.70      1.40 o 
   1  -1   9       28.51       27.47      0.87 o 
   2  -1   9      344.83      334.58      3.20 o 
   3  -1   9      859.26      894.80      6.44 o 
   4  -1   9     1955.23     2005.17     12.66 o 
   5  -1   9     1679.38     1678.15     11.73 o 
   6  -1   9     3654.03     3612.92     24.13 o 
   7  -1   9     4261.54     4311.51     28.61 o 
   8  -1   9      618.18      613.98      7.79 o 
  -8   0   9      329.21      333.69     10.70 o 
  -7   0   9      238.40      245.28      4.63 o 
  -6   0   9     1288.56     1265.08     12.61 o 
  -5   0   9      369.61      374.70      4.88 o 
  -4   0   9     1196.12     1193.81     10.42 o 
  -3   0   9       17.74       19.22      1.04 o 
  -2   0   9      384.56      371.51      4.01 o 
  -1   0   9        4.90        4.43      0.46 o 
   0   0   9        6.32       11.21      0.74 o 
   1   0   9     1881.39     1871.79     11.47 o 
   2   0   9      795.16      885.06      6.22 o 
   3   0   9     3669.48     3725.95     20.72 o 
   4   0   9     2897.58     2806.27     17.04 o 
   5   0   9     3756.84     3754.54     24.64 o 
   6   0   9     2112.88     2115.48     15.49 o 
   7   0   9       22.99       28.43      1.62 o 
   8   0   9      162.55      152.06      3.48 o 
   9   0   9      495.98      526.61      8.82 o 
  -8   1   9      485.01      502.12     16.33 o 
  -7   1   9      108.98      115.10      3.50 o 
  -6   1   9      259.28      267.82      4.06 o 
  -5   1   9      250.19      243.95      3.44 o 
  -4   1   9        5.97        8.58      0.81 o 
  -3   1   9     1744.50     1752.53     13.37 o 
  -2   1   9      218.40      225.75      2.98 o 
  -1   1   9      440.75      478.13      4.76 o 
   0   1   9     2651.42     2652.23     17.48 o 
   1   1   9     5339.91     5424.06     30.21 o 
   2   1   9     2899.24     2827.04     16.82 o 
   3   1   9     6144.65     6132.31     32.65 o 
   4   1   9      965.56      941.64      7.35 o 
   5   1   9     1151.70     1103.55      8.57 o 
   6   1   9       16.15       19.08      1.19 o 
   7   1   9       57.40       57.72      1.98 o 
   8   1   9       81.64       78.94      2.36 o 
   9   1   9      164.25      174.58      4.22 o 
  -8   2   9        5.46        5.47      1.56 o 
  -7   2   9       19.30       20.95      1.43 o 
  -6   2   9       64.93       64.65      1.99 o 
  -5   2   9       46.93       55.39      1.72 o 
  -4   2   9      452.53      456.60      4.91 o 
  -3   2   9        4.82        6.73      0.71 o 
  -2   2   9        4.21       12.38      1.13 o 
  -1   2   9     2974.68     2941.89     18.83 o 
   0   2   9     3613.96     3686.27     20.56 o 
   1   2   9      392.37      420.82      3.47 o 
   2   2   9     1667.42     1652.90     10.67 o 
   3   2   9      207.99      220.40      2.82 o 
   4   2   9        6.06       10.37      0.82 o 
   5   2   9      124.17      115.26      2.21 o 
   6   2   9        2.52        2.38      0.77 o 
   7   2   9        1.18        2.79      1.06 o 
   8   2   9      682.44      688.50      7.83 o 
   9   2   9     1268.14     1318.18     13.37 o 
  -8   3   9        5.52        7.49      2.26 o 
  -7   3   9      274.95      277.14      4.44 o 
  -6   3   9      473.13      472.80      5.80 o 
  -5   3   9        8.82       11.06      1.08 o 
  -4   3   9      180.77      184.55      3.67 o 
  -3   3   9      281.41      296.94      4.22 o 
  -2   3   9     4411.95     4391.49     32.63 o 
  -1   3   9      884.14      888.82      7.96 o 
   0   3   9        7.45        9.03      0.98 o 
   1   3   9      638.96      607.76      8.02 o 
   2   3   9       44.57       44.57      1.50 o 
   3   3   9     1656.34     1611.45     11.80 o 
   4   3   9       14.24       23.08      1.56 o 
   5   3   9      324.53      342.59      4.31 o 
   6   3   9      849.94      840.37      7.87 o 
   7   3   9     3127.47     3107.31     23.05 o 
   8   3   9     3169.86     3208.35     24.10 o 
   9   3   9     1117.48     1168.33     12.54 o 
  -8   4   9       58.33       63.47      3.86 o 
  -7   4   9       93.85       90.02      2.67 o 
  -6   4   9        1.01        1.86      0.85 o 
  -5   4   9       91.77       81.24      2.31 o 
  -4   4   9     1706.12     1635.71     14.45 o 
  -3   4   9      464.11      452.36      6.13 o 
  -2   4   9      595.27      578.39      6.48 o 
  -1   4   9      148.98      147.45      2.52 o 
   0   4   9      560.65      556.00      4.99 o 
   1   4   9      161.95      181.26      2.52 o 
   2   4   9      601.57      579.63      5.50 o 
   3   4   9        7.00       13.34      0.92 o 
   4   4   9      289.51      289.84      4.04 o 
   5   4   9     3937.43     3926.70     27.40 o 
   6   4   9     2573.92     2615.91     25.52 o 
   7   4   9     2394.61     2429.28     18.92 o 
   8   4   9      585.98      610.77      7.36 o 
   9   4   9      710.34      724.27      9.18 o 
  -8   5   9      297.61      306.00     10.60 o 
  -7   5   9       47.18       45.16      2.24 o 
  -6   5   9      128.24      134.59      3.50 o 
  -5   5   9      825.88      825.90      8.57 o 
  -4   5   9        0.75        1.40      0.95 o 
  -3   5   9       25.62       30.40      1.64 o 
  -2   5   9      549.29      524.52      5.48 o 
  -1   5   9      259.13      241.69      3.40 o 
   0   5   9      368.43      402.23      4.26 o 
   1   5   9     1075.68     1064.71      8.11 o 
   2   5   9     1043.10     1073.15      8.27 o 
   3   5   9     1749.84     1772.46     12.38 o 
   4   5   9     6620.71     6602.94     53.32 o 
   5   5   9     1626.14     1635.80     12.76 o 
   6   5   9     1615.95     1616.13     13.40 o 
   7   5   9      197.58      193.18      3.94 o 
   8   5   9       75.07       78.38      2.80 o 
   9   5   9        2.53        2.42      1.88 o 
  -7   6   9      124.05      127.56      5.28 o 
  -6   6   9      526.15      519.45     10.43 o 
  -5   6   9       83.87       84.56      2.78 o 
  -4   6   9      412.34      415.01      5.09 o 
  -3   6   9       37.50       35.61      1.63 o 
  -2   6   9       66.13       65.69      2.03 o 
  -1   6   9        3.08        3.63      1.09 o 
   0   6   9     1338.97     1324.19      9.01 o 
   1   6   9      826.84      831.10      7.42 o 
   2   6   9     1008.23     1037.35      7.82 o 
   3   6   9     2664.59     2629.74     18.30 o 
   4   6   9     1016.59     1020.64      9.42 o 
   5   6   9       25.98       20.82      1.56 o 
   6   6   9       11.69       11.31      1.29 o 
   7   6   9       29.89       29.04      1.90 o 
   8   6   9       22.88       22.23      2.35 o 
   9   6   9      250.42      262.28     15.23 o 
  -7   7   9       14.66       16.59      3.40 o 
  -6   7   9     1007.60     1077.62     16.42 o 
  -5   7   9      594.36      581.09      8.69 o 
  -4   7   9        0.88        1.00      0.87 o 
  -3   7   9       38.32       48.19      1.86 o 
  -2   7   9      607.81      663.33      6.25 o 
  -1   7   9      361.81      354.73      4.16 o 
   0   7   9      906.80      912.09      7.24 o 
   1   7   9       43.37       59.89      1.58 o 
   2   7   9     1590.34     1582.23     10.94 o 
   3   7   9       49.74       50.90      1.67 o 
   4   7   9     1180.57     1163.72     10.20 o 
   5   7   9       28.67       31.97      1.81 o 
   6   7   9      105.28      106.93      2.86 o 
   7   7   9      714.72      740.02      8.65 o 
   8   7   9     1063.28     1094.55     12.74 o 
   9   7   9     1127.08     1123.45     23.85 o 
  -6   8   9       87.88       90.97      2.95 o 
  -5   8   9       11.64       11.99      1.45 o 
  -4   8   9       79.69       81.28      2.49 o 
  -3   8   9      854.13      825.14      9.81 o 
  -2   8   9      124.02      116.98      2.39 o 
  -1   8   9      495.61      496.62      5.52 o 
   0   8   9      285.92      288.48      3.81 o 
   1   8   9      119.15      115.27      2.22 o 
   2   8   9      388.90      402.60      5.09 o 
   3   8   9      568.96      569.88      5.94 o 
   4   8   9       31.25       29.48      1.52 o 
   5   8   9        7.15       12.22      1.69 o 
   6   8   9     2364.87     2375.34     21.29 o 
   7   8   9      313.01      327.78      5.81 o 
   8   8   9     1399.42     1404.70     18.04 o 
   9   8   9     1210.82     1273.11     25.05 o 
  -6   9   9       17.08       20.49      3.67 o 
  -5   9   9      163.64      174.58      4.08 o 
  -4   9   9      489.55      478.57      6.98 o 
  -3   9   9        7.16        9.81      1.12 o 
  -2   9   9        0.59        2.74      1.27 o 
  -1   9   9       37.59       44.72      1.78 o 
   0   9   9      620.44      608.94      6.38 o 
   1   9   9      605.81      620.21      6.07 o 
   2   9   9      537.88      539.94      9.21 o 
   3   9   9       16.50       25.42      1.71 o 
   4   9   9      853.42      892.21      8.82 o 
   5   9   9     2021.83     2016.34     16.26 o 
   6   9   9      794.84      798.78      9.61 o 
   7   9   9      993.53      997.78     12.54 o 
   8   9   9      895.27      898.84     13.13 o 
  -5  10   9      940.26     1022.74     17.34 o 
  -4  10   9       76.25       86.57      2.92 o 
  -3  10   9      169.12      173.73      3.90 o 
  -2  10   9       30.54       28.92      1.71 o 
  -1  10   9      507.42      492.86      5.65 o 
   0  10   9      479.28      503.55      6.08 o 
   1  10   9       33.44       33.80      1.63 o 
   2  10   9      399.82      393.75      5.14 o 
   3  10   9      247.60      253.31      4.07 o 
   4  10   9     1809.01     1820.79     14.96 o 
   5  10   9      405.86      398.96      5.83 o 
   6  10   9       99.40      102.30      3.34 o 
   7  10   9      145.11      139.26      4.16 o 
   8  10   9      222.18      230.88     12.05 o 
  -4  11   9      411.15      413.51      8.53 o 
  -3  11   9      135.09      134.30      3.28 o 
  -2  11   9      470.63      502.73      6.56 o 
  -1  11   9      464.86      474.94      6.25 o 
   0  11   9       28.64       27.91      1.71 o 
   1  11   9       72.77       77.28      2.66 o 
   2  11   9      303.69      319.60      4.73 o 
   3  11   9      302.01      293.06      4.77 o 
   4  11   9       31.47       31.48      1.96 o 
   5  11   9      359.91      357.81      5.55 o 
   6  11   9      197.19      191.11      4.08 o 
   7  11   9      144.34      150.62      4.22 o 
  -4  12   9       23.70       15.08      3.39 o 
  -3  12   9      578.09      604.43     12.44 o 
  -2  12   9       79.05       73.89      2.58 o 
  -1  12   9       31.58       33.26      1.90 o 
   0  12   9      399.20      399.68      5.66 o 
   1  12   9      265.14      265.41      4.75 o 
   2  12   9        1.15        3.60      1.13 o 
   3  12   9      246.92      256.55      4.85 o 
   4  12   9      344.43      341.56      5.37 o 
   5  12   9        1.81        3.95      1.15 o 
   6  12   9      221.65      222.24      5.58 o 
  -2  13   9       22.44       19.94      2.84 o 
  -1  13   9       38.84       42.28      2.66 o 
   0  13   9        0.03        2.19      1.07 o 
   1  13   9      638.02      635.33      8.04 o 
   2  13   9      561.49      571.81      8.83 o 
   3  13   9      113.89      116.79      3.34 o 
   4  13   9      259.39      256.29      5.84 o 
   5  13   9       67.78       68.31      3.62 o 
   0  14   9      478.79      495.78     11.28 o 
   1  14   9      578.59      591.61     12.48 o 
   2  14   9       48.06       46.29      3.99 o 
   3  14   9       66.74       70.63      4.69 o 
   0  -8  10      841.85      885.23     27.05 o 
   1  -8  10      385.48      379.74     16.79 o 
  -4  -7  10       60.88       61.88     11.19 o 
  -3  -7  10      139.01      161.19      7.62 o 
  -2  -7  10      637.84      618.63     29.61 o 
  -1  -7  10     1895.03     1859.83     41.97 o 
   0  -7  10     1219.20     1224.85     22.28 o 
   1  -7  10      581.53      614.45     11.60 o 
   2  -7  10      710.26      733.94     13.91 o 
   3  -7  10      595.37      619.48     15.52 o 
  -5  -6  10      215.61      202.74     13.76 o 
  -4  -6  10     1457.94     1479.71     18.45 o 
  -3  -6  10     3233.95     3245.58     33.09 o 
  -2  -6  10     2902.65     2896.24     40.85 o 
  -1  -6  10     1075.73     1041.65     19.65 o 
   0  -6  10      519.87      519.29      8.63 o 
   1  -6  10     1081.74     1088.18     17.86 o 
   2  -6  10      422.31      452.51     14.30 o 
   3  -6  10       94.93       91.48      5.88 o 
   4  -6  10      287.16      289.93      7.98 o 
   5  -6  10      103.07      103.34      5.49 o 
  -6  -5  10      589.71      603.02     11.99 o 
  -5  -5  10     2981.00     2978.60     31.04 o 
  -4  -5  10     3885.59     3908.73     34.39 o 
  -3  -5  10     1114.86     1116.63     14.60 o 
  -2  -5  10      952.61      940.36     13.89 o 
  -1  -5  10      665.80      667.82     27.82 o 
   0  -5  10      915.90      930.99     13.10 o 
   1  -5  10      344.10      335.56      7.93 o 
   2  -5  10        6.90        5.02      1.46 o 
   3  -5  10      253.52      252.85      4.98 o 
   4  -5  10        1.69        0.91      1.21 o 
   5  -5  10     1257.71     1324.31     20.45 o 
  -6  -4  10     1980.88     2014.97     27.40 o 
  -5  -4  10     1308.89     1326.61     14.64 o 
  -4  -4  10      388.95      384.94      8.50 o 
  -3  -4  10       74.77       78.58      3.33 o 
  -2  -4  10      351.97      358.13      6.95 o 
  -1  -4  10       53.36       53.36      2.87 o 
   0  -4  10       26.67       33.89      1.70 o 
   1  -4  10      159.64      160.92      3.68 o 
   2  -4  10      365.80      352.42      5.37 o 
   3  -4  10     1480.58     1463.71     16.45 o 
   4  -4  10     1918.74     1882.60     17.51 o 
   5  -4  10      446.99      442.74      5.48 o 
   6  -4  10       56.15       44.69      2.44 o 
  -7  -3  10      665.94      693.67     18.26 o 
  -6  -3  10     1513.97     1537.13     18.78 o 
  -5  -3  10       36.11       43.19      2.74 o 
  -4  -3  10       61.55       68.91      2.48 o 
  -3  -3  10      317.57      315.82      4.59 o 
  -2  -3  10        7.73       10.54      1.26 o 
  -1  -3  10      341.83      351.28      4.81 o 
   0  -3  10     1912.13     1918.85     16.56 o 
   1  -3  10     1667.27     1682.68     14.83 o 
   2  -3  10     3098.89     3121.81     27.44 o 
   3  -3  10     2706.56     2658.22     19.75 o 
   4  -3  10      575.27      581.08      6.48 o 
   5  -3  10      727.36      727.43      7.51 o 
   6  -3  10     1399.08     1424.61     11.95 o 
   7  -3  10      462.70      445.02      7.43 o 
  -7  -2  10       28.02       26.68      3.07 o 
  -6  -2  10       10.56       12.53      1.20 o 
  -5  -2  10      173.96      173.61      2.78 o 
  -4  -2  10       56.77       60.32      2.45 o 
  -3  -2  10     1103.08     1109.31     11.86 o 
  -2  -2  10     4537.99     4524.80     40.29 o 
  -1  -2  10     2572.41     2609.22     18.88 o 
   0  -2  10     4146.27     4135.47     28.60 o 
   1  -2  10     3471.66     3437.84     24.26 o 
   2  -2  10     2003.15     1971.90     15.22 o 
   3  -2  10      598.90      576.87      6.69 o 
   4  -2  10      310.43      299.23      4.17 o 
   5  -2  10      873.19      841.07      7.33 o 
   6  -2  10      339.10      352.87      4.38 o 
   7  -2  10      151.11      164.31      3.36 o 
  -7  -1  10      180.32      173.64      4.90 o 
  -6  -1  10      121.36      116.56      2.63 o 
  -5  -1  10      315.80      323.27      3.90 o 
  -4  -1  10     4786.53     4788.72     34.12 o 
  -3  -1  10     5043.20     5102.23     35.73 o 
  -2  -1  10     3513.90     3602.55     27.31 o 
  -1  -1  10     4104.78     4102.80     36.07 o 
   0  -1  10     3867.68     3797.37     30.86 o 
   1  -1  10     1217.10     1248.01     10.06 o 
   2  -1  10      139.49      133.90      2.12 o 
   3  -1  10      845.56      794.82      6.58 o 
   4  -1  10      476.24      481.14      4.49 o 
   5  -1  10       82.08       81.04      1.77 o 
   6  -1  10      721.08      722.61      7.01 o 
   7  -1  10      579.15      600.41      6.49 o 
   8  -1  10      332.59      332.22      6.46 o 
  -7   0  10      140.16      140.22      3.96 o 
  -6   0  10     1764.33     1735.18     15.94 o 
  -5   0  10     2430.87     2460.72     19.39 o 
  -4   0  10     3702.35     3700.40     27.17 o 
  -3   0  10      850.33      882.75      8.06 o 
  -2   0  10     1777.08     1762.14     17.99 o 
  -1   0  10      725.51      733.92      6.72 o 
   0   0  10       83.78       76.11      1.82 o 
   1   0  10      160.42      145.83      2.26 o 
   2   0  10       25.59       25.11      1.09 o 
   3   0  10      104.18       87.40      1.65 o 
   4   0  10     2287.25     2236.68     14.79 o 
   5   0  10     2772.67     2737.13     18.94 o 
   6   0  10      837.02      794.20      8.58 o 
   7   0  10     1078.05     1047.16      9.55 o 
   8   0  10     1238.63     1273.07     13.13 o 
  -7   1  10     1635.07     1653.53     24.21 o 
  -6   1  10     2893.69     2899.86     24.57 o 
  -5   1  10      978.44      984.42     10.25 o 
  -4   1  10     1028.32     1055.52     10.44 o 
  -3   1  10      158.47      160.32      3.16 o 
  -2   1  10      244.49      249.28      3.53 o 
  -1   1  10        1.06        2.76      0.58 o 
   0   1  10      242.88      238.26      3.23 o 
   1   1  10      333.68      343.25      3.71 o 
   2   1  10     3264.46     3189.53     21.12 o 
   3   1  10     5170.06     5198.44     29.58 o 
   4   1  10     4017.45     4010.23     24.80 o 
   5   1  10     2340.24     2281.73     16.38 o 
   6   1  10     1680.92     1696.76     14.00 o 
   7   1  10     1076.64     1088.82     10.55 o 
   8   1  10      475.96      485.75      7.16 o 
  -7   2  10      929.13      958.19     12.18 o 
  -6   2  10      105.80      100.28      2.81 o 
  -5   2  10        0.06        0.49      0.76 o 
  -4   2  10        0.52        2.50      0.75 o 
  -3   2  10       64.20       55.94      1.75 o 
  -2   2  10     1038.58     1002.02     13.66 o 
  -1   2  10     1318.53     1367.24     12.45 o 
   0   2  10     2244.28     2222.17     14.81 o 
   1   2  10     5384.10     5387.98     34.52 o 
   2   2  10     6496.86     6540.73     40.01 o 
   3   2  10     4521.38     4476.77     28.39 o 
   4   2  10      546.58      551.79      5.04 o 
   5   2  10     1431.68     1421.89     10.15 o 
   6   2  10      596.50      594.29      6.29 o 
   7   2  10       39.78       40.76      1.90 o 
   8   2  10       81.57       87.75      2.72 o 
   9   2  10        0.52        2.56      2.33 o 
  -7   3  10      118.99      127.14      2.94 o 
  -6   3  10       43.57       42.00      1.81 o 
  -5   3  10        0.39        1.89      0.78 o 
  -4   3  10      871.48      847.57      8.46 o 
  -3   3  10     1865.11     1802.99     18.55 o 
  -2   3  10     4823.53     4730.09     35.20 o 
  -1   3  10     3289.67     3325.36     32.82 o 
   0   3  10    10156.14    10029.89     61.78 o 
   1   3  10     8321.96     8245.79     54.58 o 
   2   3  10      737.57      762.74      6.71 o 
   3   3  10     1423.39     1371.46     10.53 o 
   4   3  10      612.98      585.43      5.86 o 
   5   3  10      397.10      400.09      4.59 o 
   6   3  10       80.37       77.97      2.25 o 
   7   3  10      167.52      176.87      3.59 o 
   8   3  10      220.86      226.43      4.26 o 
   9   3  10     1162.01     1172.66     13.85 o 
  -7   4  10      117.84      121.24      3.77 o 
  -6   4  10       43.42       44.38      2.03 o 
  -5   4  10     1010.89     1017.42     10.78 o 
  -4   4  10     2984.62     2928.15     25.79 o 
  -3   4  10     1308.11     1302.25     13.13 o 
  -2   4  10     4139.67     4154.22     34.26 o 
  -1   4  10     3852.11     3858.43     27.51 o 
   0   4  10      711.27      730.71      6.72 o 
   1   4  10        2.94        5.30      0.76 o 
   2   4  10       41.74       46.05      1.66 o 
   3   4  10      158.16      147.74      2.78 o 
   4   4  10      505.69      465.03      5.49 o 
   5   4  10     1170.16     1185.05     10.04 o 
   6   4  10      767.47      759.77      8.81 o 
   7   4  10     1740.46     1704.94     14.57 o 
   8   4  10     2475.21     2499.40     19.97 o 
   9   4  10      840.18      870.56     14.07 o 
  -7   5  10      403.74      402.20      7.41 o 
  -6   5  10     1436.16     1437.38     13.33 o 
  -5   5  10     1909.53     1911.73     16.20 o 
  -4   5  10     1408.01     1355.88     23.53 o 
  -3   5  10     1670.86     1682.31     14.91 o 
  -2   5  10      645.71      668.27      8.15 o 
  -1   5  10       29.61       27.28      1.58 o 
   0   5  10      294.01      274.40      4.29 o 
   1   5  10        7.55        8.19      1.53 o 
   2   5  10      376.50      377.89      5.98 o 
   3   5  10     2291.43     2300.11     18.39 o 
   4   5  10     1827.27     1862.38     15.78 o 
   5   5  10     4482.73     4386.14     30.55 o 
   6   5  10     2537.58     2545.47     22.21 o 
   7   5  10     3261.47     3293.15     23.24 o 
   8   5  10      818.72      833.84      9.83 o 
   9   5  10      125.31      132.49      4.60 o 
  -7   6  10     1055.09     1053.72     27.28 o 
  -6   6  10      736.49      725.39      9.31 o 
  -5   6  10       39.70       36.79      2.17 o 
  -4   6  10      207.47      208.66      4.05 o 
  -3   6  10       46.10       42.32      2.05 o 
  -2   6  10      560.12      597.50      7.51 o 
  -1   6  10       47.12       49.51      1.77 o 
   0   6  10      537.65      530.77      5.38 o 
   1   6  10      434.30      450.77      5.50 o 
   2   6  10     2964.38     2930.19     20.30 o 
   3   6  10     4823.05     4673.26     32.51 o 
   4   6  10     2374.18     2386.70     18.57 o 
   5   6  10     3068.60     3026.45     24.22 o 
   6   6  10      947.34      969.41     10.62 o 
   7   6  10      414.03      437.39      6.98 o 
   8   6  10       47.40       47.34      3.57 o 
   9   6  10      149.25      170.67     12.12 o 
  -6   7  10        0.02        1.58      1.74 o 
  -5   7  10       11.62       12.43      1.84 o 
  -4   7  10       76.93       75.83      2.76 o 
  -3   7  10      655.33      668.81      7.03 o 
  -2   7  10     1018.13      956.02      9.42 o 
  -1   7  10      271.70      270.58      4.57 o 
   0   7  10     2996.13     3033.12     20.18 o 
   1   7  10     6281.04     6095.89     37.58 o 
   2   7  10     4425.44     4401.62     29.09 o 
   3   7  10     2359.07     2288.41     16.86 o 
   4   7  10     1412.40     1435.57     12.69 o 
   5   7  10     1065.02     1039.08     11.67 o 
   6   7  10       69.14       70.92      2.84 o 
   7   7  10       17.41       17.27      1.95 o 
   8   7  10      105.96      110.29      4.80 o 
  -6   8  10        0.32       -0.55      2.28 o 
  -5   8  10      329.23      331.62      6.46 o 
  -4   8  10      546.99      563.30      7.51 o 
  -3   8  10      260.33      250.21      3.95 o 
  -2   8  10      699.39      697.62      8.89 o 
  -1   8  10     2849.96     2862.53     21.74 o 
   0   8  10     3139.60     3129.57     21.78 o 
   1   8  10     1228.55     1222.46      9.87 o 
   2   8  10       85.24       95.58      2.44 o 
   3   8  10      653.38      639.41      6.70 o 
   4   8  10       17.63       18.65      1.39 o 
   5   8  10      495.05      495.15      6.65 o 
   6   8  10        1.23        0.62      1.09 o 
   7   8  10      261.55      266.71      5.30 o 
   8   8  10      654.85      698.42     12.10 o 
  -5   9  10      500.36      514.58      8.45 o 
  -4   9  10      634.22      661.57      7.72 o 
  -3   9  10      475.44      473.95      6.16 o 
  -2   9  10     1863.02     1916.00     15.85 o 
  -1   9  10     1019.19     1058.82     10.95 o 
   0   9  10       66.07       62.40      2.23 o 
   1   9  10       41.81       46.38      1.91 o 
   2   9  10       33.10       38.47      1.79 o 
   3   9  10      307.98      306.08      4.37 o 
   4   9  10      576.47      589.37      6.85 o 
   5   9  10      481.80      495.47      6.82 o 
   6   9  10      916.91      927.83     10.33 o 
   7   9  10     3551.21     3592.06     33.40 o 
   8   9  10     1971.72     2046.30     28.89 o 
  -5  10  10       50.79       50.94      5.27 o 
  -4  10  10      290.21      285.71      5.36 o 
  -3  10  10      303.64      308.41      5.69 o 
  -2  10  10       23.39       22.92      1.74 o 
  -1  10  10      229.45      244.26      3.92 o 
   0  10  10      172.58      172.19      3.48 o 
   1  10  10        2.00        2.84      0.87 o 
   2  10  10      428.93      431.21      5.59 o 
   3  10  10      602.81      612.09      7.05 o 
   4  10  10      517.27      530.79      6.97 o 
   5  10  10     2337.63     2369.17     20.08 o 
   6  10  10     2189.93     2238.60     22.95 o 
   7  10  10     1112.42     1153.00     23.09 o 
  -4  11  10      116.45      120.88     10.41 o 
  -3  11  10      308.79      328.78      7.18 o 
  -2  11  10      702.48      732.17      9.15 o 
  -1  11  10       20.58       17.79      1.66 o 
   0  11  10      110.52      117.16      3.57 o 
   1  11  10      899.96      918.44     10.93 o 
   2  11  10     1126.19     1129.94     12.00 o 
   3  11  10     1686.35     1639.99     17.36 o 
   4  11  10     1850.50     1896.68     18.17 o 
   5  11  10     2109.78     2133.57     20.13 o 
   6  11  10      765.60      749.45     12.67 o 
   7  11  10       23.96       27.02      3.64 o 
  -3  12  10      111.84       97.00      6.43 o 
  -2  12  10       29.55       29.33      2.71 o 
  -1  12  10       82.83       82.39      3.00 o 
   0  12  10     1122.72     1139.55     11.46 o 
   1  12  10     1107.09     1081.31     11.00 o 
   2  12  10      513.13      518.83      8.54 o 
   3  12  10     1557.09     1515.39     14.27 o 
   4  12  10      556.33      555.88      7.38 o 
   5  12  10        3.32        4.10      1.44 o 
   6  12  10        9.13        6.54      2.06 o 
  -1  13  10      574.81      583.19     10.60 o 
   0  13  10      446.25      465.44      8.27 o 
   1  13  10      232.00      235.96      5.68 o 
   2  13  10       87.46       95.99      3.70 o 
   3  13  10        1.31        2.14      1.49 o 
   4  13  10      370.23      365.92      7.27 o 
  -1  -7  11      110.04      111.92      8.24 o 
   0  -7  11        4.18        6.46      2.41 o 
   1  -7  11      124.95      135.04      7.15 o 
  -3  -6  11       81.08       79.80      4.89 o 
  -2  -6  11        3.56        5.28      3.11 o 
  -1  -6  11      580.12      581.50     18.81 o 
   0  -6  11      273.27      280.56     14.14 o 
   1  -6  11       94.06       93.28      4.35 o 
   2  -6  11       51.02       53.57      3.72 o 
   3  -6  11      178.93      175.34      5.10 o 
  -4  -5  11      420.39      424.17     12.62 o 
  -3  -5  11      321.24      310.50      6.96 o 
  -2  -5  11      551.30      538.13     18.03 o 
  -1  -5  11      821.57      800.82     22.54 o 
   0  -5  11       31.60       34.04      5.91 o 
   1  -5  11      149.52      142.56      5.34 o 
   2  -5  11     1533.33     1519.56     24.56 o 
   3  -5  11      585.82      583.24     10.31 o 
   4  -5  11      234.27      240.97      5.37 o 
  -5  -4  11     1396.79     1414.46     20.76 o 
  -4  -4  11      934.26      943.66     11.71 o 
  -3  -4  11     1677.13     1679.83     19.53 o 
  -2  -4  11      620.89      615.74     13.52 o 
  -1  -4  11      414.08      395.83      8.46 o 
   0  -4  11      716.39      709.47     22.65 o 
   1  -4  11     1345.20     1354.18     18.15 o 
   2  -4  11      183.72      184.32      4.28 o 
   3  -4  11       47.29       51.76      2.58 o 
   4  -4  11       22.42       21.88      2.02 o 
   5  -4  11        1.04        2.06      1.23 o 
  -6  -3  11     1520.16     1576.64     22.88 o 
  -5  -3  11     1069.64     1092.88     14.62 o 
  -4  -3  11      745.30      754.18      9.79 o 
  -3  -3  11     1064.43     1055.92     12.00 o 
  -2  -3  11      229.45      244.21      5.05 o 
  -1  -3  11      381.38      385.27      5.92 o 
   0  -3  11      770.26      773.14     12.15 o 
   1  -3  11      289.54      288.32      5.44 o 
   2  -3  11      282.67      286.67      5.50 o 
   3  -3  11       39.95       35.56      1.95 o 
   4  -3  11      229.79      233.00      3.86 o 
   5  -3  11       65.35       65.92      2.59 o 
   6  -3  11       15.76       13.41      1.51 o 
  -6  -2  11      285.23      299.47      8.00 o 
  -5  -2  11      884.96      887.53     10.97 o 
  -4  -2  11       54.56       63.61      2.80 o 
  -3  -2  11       12.06       14.49      1.44 o 
  -2  -2  11        0.32        3.14      0.87 o 
  -1  -2  11       94.15      102.46      2.53 o 
   0  -2  11     1411.23     1420.46     14.20 o 
   1  -2  11     1762.88     1727.82     16.73 o 
   2  -2  11      202.03      201.67      3.46 o 
   3  -2  11      185.56      176.04      3.24 o 
   4  -2  11      577.11      563.69      6.78 o 
   5  -2  11       16.02       13.43      1.36 o 
   6  -2  11      280.72      284.84      4.64 o 
   7  -2  11      393.99      396.69      7.28 o 
  -6  -1  11      143.39      152.65      5.25 o 
  -5  -1  11        0.75        3.94      1.21 o 
  -4  -1  11       98.72       99.60      2.13 o 
  -3  -1  11      252.39      243.68      4.62 o 
  -2  -1  11      824.00      823.54     24.08 o 
  -1  -1  11     3783.29     3794.20     45.30 o 
   0  -1  11      917.61      943.30     11.18 o 
   1  -1  11      184.55      177.83      3.41 o 
   2  -1  11      590.48      576.61      6.60 o 
   3  -1  11      797.11      797.82      7.39 o 
   4  -1  11      255.88      259.87      3.37 o 
   5  -1  11      484.30      475.29      4.94 o 
   6  -1  11      342.26      341.93      4.90 o 
   7  -1  11      219.16      223.95      4.61 o 
  -7   0  11        0.02        1.42      2.38 o 
  -6   0  11      885.68      855.21      9.41 o 
  -5   0  11      527.84      533.45      6.92 o 
  -4   0  11     1542.33     1571.34     12.39 o 
  -3   0  11     4185.05     4136.55     30.56 o 
  -2   0  11     2531.43     2624.37     20.73 o 
  -1   0  11     1328.74     1297.42     11.26 o 
   0   0  11      436.29      455.53      5.70 o 
   1   0  11      923.33      881.12      7.50 o 
   2   0  11     1445.05     1465.35     11.29 o 
   3   0  11       37.83       38.34      1.43 o 
   4   0  11      166.85      146.90      2.32 o 
   5   0  11      171.11      178.00      2.84 o 
   6   0  11      325.20      329.60      4.43 o 
   7   0  11      326.29      333.84      5.16 o 
  -7   1  11     1458.23     1482.87     25.32 o 
  -6   1  11     1518.37     1532.00     14.83 o 
  -5   1  11     2964.73     2938.95     27.78 o 
  -4   1  11     3301.53     3339.05     27.07 o 
  -3   1  11     2450.56     2396.27     22.06 o 
  -2   1  11      599.12      587.01      6.27 o 
  -1   1  11      858.75      835.49      7.62 o 
   0   1  11      915.20      914.68      7.35 o 
   1   1  11      533.39      536.12      5.04 o 
   2   1  11        1.70        2.54      0.65 o 
   3   1  11       46.66       51.52      1.71 o 
   4   1  11      144.73      136.00      2.58 o 
   5   1  11      641.08      633.12      6.16 o 
   6   1  11      822.88      835.82      8.06 o 
   7   1  11        6.31       12.32      1.25 o 
   8   1  11       43.05       42.35      2.51 o 
  -7   2  11     1254.50     1244.54     19.88 o 
  -6   2  11     1808.59     1829.33     26.16 o 
  -5   2  11     2048.89     2052.37     18.49 o 
  -4   2  11      452.17      440.05      8.79 o 
  -3   2  11       96.84       99.94      2.69 o 
  -2   2  11      203.53      186.22      3.56 o 
  -1   2  11       19.50       26.66      1.51 o 
   0   2  11        9.87        4.37      0.77 o 
   1   2  11     1865.34     1787.83     15.27 o 
   2   2  11     1135.30     1118.32     10.36 o 
   3   2  11      959.38      924.79      8.50 o 
   4   2  11     1774.60     1737.09     13.52 o 
   5   2  11      674.69      646.95      6.67 o 
   6   2  11        1.40        2.81      0.87 o 
   7   2  11      335.32      335.74      5.25 o 
   8   2  11      268.88      273.32      5.77 o 
  -7   3  11      458.18      464.55     11.49 o 
  -6   3  11      598.79      616.88      7.21 o 
  -5   3  11      122.92      117.44      2.48 o 
  -4   3  11       92.61       87.03      2.08 o 
  -3   3  11       74.06       82.78      1.84 o 
  -2   3  11        9.17       13.45      1.12 o 
  -1   3  11     1754.71     1666.31     13.37 o 
   0   3  11     2575.31     2656.84     19.02 o 
   1   3  11     2231.59     2111.85     15.28 o 
   2   3  11     1363.38     1372.53     11.81 o 
   3   3  11     1792.99     1726.25     16.77 o 
   4   3  11      843.35      846.36      7.65 o 
   5   3  11       17.60       20.00      1.32 o 
   6   3  11      663.86      644.22      6.50 o 
   7   3  11     1149.28     1155.11     11.63 o 
   8   3  11       19.00       18.58      1.78 o 
  -7   4  11      114.55      121.58      5.41 o 
  -6   4  11       78.97       81.34      2.43 o 
  -5   4  11      200.24      197.38      3.51 o 
  -4   4  11       39.33       40.38      2.12 o 
  -3   4  11     1072.17     1055.46     11.36 o 
  -2   4  11     4033.67     3954.56     33.55 o 
  -1   4  11     3765.75     3757.79     27.06 o 
   0   4  11     1721.04     1684.66     12.79 o 
   1   4  11     2258.32     2228.44     19.95 o 
   2   4  11     1697.52     1660.68     13.11 o 
   3   4  11      363.45      363.83      5.08 o 
   4   4  11      163.58      160.78      3.10 o 
   5   4  11     1087.98     1072.22     13.24 o 
   6   4  11      186.43      195.26      3.51 o 
   7   4  11       70.99       66.91      2.38 o 
   8   4  11      275.24      278.51      4.87 o 
  -6   5  11      859.36      858.63     14.91 o 
  -5   5  11      235.69      221.31      4.43 o 
  -4   5  11     2892.07     2827.15     25.44 o 
  -3   5  11     5545.80     5420.05     44.48 o 
  -2   5  11     2616.03     2584.55     23.12 o 
  -1   5  11     1648.62     1625.20     14.57 o 
   0   5  11     3026.20     2880.66     23.28 o 
   1   5  11      505.12      549.09      6.80 o 
   2   5  11      813.11      739.50      7.94 o 
   3   5  11      145.24      160.57      3.58 o 
   4   5  11      305.29      293.17      4.71 o 
   5   5  11       76.36       74.55      2.54 o 
   6   5  11     1085.89     1101.01     11.83 o 
   7   5  11      781.21      795.72      9.57 o 
   8   5  11      138.30      137.84      3.86 o 
  -6   6  11     1134.25     1120.86     13.98 o 
  -5   6  11     2968.07     2966.43     25.99 o 
  -4   6  11     3301.96     3300.33     28.27 o 
  -3   6  11     1190.48     1187.10     12.91 o 
  -2   6  11      394.08      394.62      6.15 o 
  -1   6  11     1076.60     1091.15     10.95 o 
   0   6  11      135.65      127.28      3.07 o 
   1   6  11        7.86        8.00      1.13 o 
   2   6  11       14.08       20.99      1.50 o 
   3   6  11      663.54      614.81      8.22 o 
   4   6  11     1639.73     1604.66     17.67 o 
   5   6  11     2703.73     2650.42     21.97 o 
   6   6  11     1475.09     1481.60     14.27 o 
   7   6  11      355.48      352.64      5.90 o 
   8   6  11      387.34      390.19      6.62 o 
  -6   7  11     1580.36     1542.02     28.39 o 
  -5   7  11     1197.36     1195.62     14.31 o 
  -4   7  11       23.48       23.91      1.80 o 
  -3   7  11      101.72      114.29      3.08 o 
  -2   7  11      179.32      183.08      4.15 o 
  -1   7  11       45.95       47.51      2.32 o 
   0   7  11      624.63      614.57      7.56 o 
   1   7  11      994.27      991.13      9.05 o 
   2   7  11     2271.90     2245.72     17.59 o 
   3   7  11     3579.57     3634.81     28.20 o 
   4   7  11     3540.80     3544.99     27.85 o 
   5   7  11     1153.05     1163.14     12.90 o 
   6   7  11      184.74      190.67      4.57 o 
   7   7  11      942.81      976.93     13.18 o 
   8   7  11      274.02      280.99      7.56 o 
  -5   8  11        0.01        3.76      1.91 o 
  -4   8  11      134.75      144.59      4.34 o 
  -3   8  11       26.52       27.63      2.03 o 
  -2   8  11      782.47      807.93      8.72 o 
  -1   8  11     2002.20     1988.55     17.85 o 
   0   8  11     2105.94     2097.61     17.33 o 
   1   8  11     2811.55     2871.54     21.84 o 
   2   8  11     5496.59     5413.38     35.95 o 
   3   8  11     1313.95     1351.05     12.31 o 
   4   8  11      721.06      699.85      8.00 o 
   5   8  11      186.85      206.98      4.46 o 
   6   8  11      845.18      862.20     11.97 o 
   7   8  11       93.74       95.85      4.92 o 
  -5   9  11       79.10       90.97      5.93 o 
  -4   9  11      140.02      143.04      4.43 o 
  -3   9  11     1541.45     1527.12     14.95 o 
  -2   9  11     2879.31     2897.17     22.45 o 
  -1   9  11     2677.57     2700.15     23.18 o 
   0   9  11     2796.15     2789.12     23.29 o 
   1   9  11     3821.67     3777.16     27.74 o 
   2   9  11      658.33      661.19      7.94 o 
   3   9  11      183.34      179.78      3.69 o 
   4   9  11      642.48      630.63      9.06 o 
   5   9  11      195.02      205.59      4.09 o 
   6   9  11       40.53       42.29      2.37 o 
   7   9  11      340.46      361.77      6.70 o 
  -4  10  11     2010.24     2039.48     23.78 o 
  -3  10  11     3039.37     3079.47     23.97 o 
  -2  10  11     1072.04     1094.90     13.14 o 
  -1  10  11     1961.25     1956.04     16.45 o 
   0  10  11     1199.39     1209.40     12.42 o 
   1  10  11       37.53       37.29      2.03 o 
   2  10  11        2.36        2.81      1.09 o 
   3  10  11      164.95      165.45      3.62 o 
   4  10  11      219.17      215.44      4.69 o 
   5  10  11      891.70      922.90     11.18 o 
   6  10  11     1376.31     1403.10     15.12 o 
   7  10  11     1518.24     1567.52     32.31 o 
  -3  11  11      546.36      574.91     20.75 o 
  -2  11  11      192.81      194.13      6.45 o 
  -1  11  11      214.99      224.03      4.47 o 
   0  11  11      275.51      283.18      5.50 o 
   1  11  11       77.60       77.83      3.01 o 
   2  11  11      136.74      138.87      3.59 o 
   3  11  11     1165.48     1176.89     12.97 o 
   4  11  11     3430.06     3469.13     43.02 o 
   5  11  11     1693.06     1760.13     19.34 o 
   6  11  11     2161.86     2151.39     39.19 o 
  -2  12  11       89.38       91.24      6.26 o 
  -1  12  11      550.23      562.98     14.47 o 
   0  12  11      309.52      317.72      7.11 o 
   1  12  11      875.33      887.18     11.79 o 
   2  12  11     2278.02     2302.80     21.32 o 
   3  12  11     3471.24     3431.08     32.24 o 
   4  12  11     1348.61     1365.54     18.72 o 
   5  12  11      921.36      928.47     20.34 o 
   0  13  11      930.43      926.24     16.88 o 
   1  13  11     2621.69     2561.62     49.20 o 
   2  13  11     1960.28     1954.38     21.65 o 
   3  13  11      619.82      617.19     11.26 o 
  -2  -5  12       73.07       79.66      6.53 o 
   0  -5  12       37.57       40.26      6.37 o 
   1  -5  12       57.07       54.87      7.31 o 
   2  -5  12        7.13        6.85      1.72 o 
   3  -5  12      177.37      175.96     11.66 o 
  -4  -4  12       62.09       63.97      4.05 o 
  -3  -4  12      190.54      196.85      5.05 o 
  -2  -4  12      101.87      104.05      4.30 o 
  -1  -4  12        1.59       -0.23      1.87 o 
   0  -4  12      106.40       98.11      5.44 o 
   1  -4  12      258.07      270.49     11.04 o 
   2  -4  12       42.77       45.69      2.58 o 
   3  -4  12      718.78      723.76     12.38 o 
   4  -4  12      156.61      157.51      4.58 o 
  -5  -3  12      157.76      143.00     12.28 o 
  -4  -3  12      113.32      117.52      5.02 o 
  -3  -3  12       58.97       53.59      3.77 o 
  -2  -3  12       86.18       93.67      4.67 o 
  -1  -3  12      638.39      634.35     14.80 o 
   0  -3  12      250.77      248.99      8.55 o 
   1  -3  12      215.24      210.63      5.77 o 
   2  -3  12      569.62      572.68      8.82 o 
   3  -3  12       38.87       40.27      2.54 o 
   4  -3  12       42.03       39.12      2.23 o 
   5  -3  12        0.90        0.99      1.08 o 
  -5  -2  12       45.00       41.97      2.86 o 
  -4  -2  12      117.54      108.91      3.38 o 
  -3  -2  12      400.42      418.58      5.88 o 
  -2  -2  12     1362.57     1339.90     15.96 o 
  -1  -2  12      130.61      133.74      4.46 o 
   0  -2  12      184.56      182.35      5.53 o 
   1  -2  12      233.91      241.35      5.29 o 
   2  -2  12        0.94        2.85      1.03 o 
   3  -2  12      197.53      199.37      3.56 o 
   4  -2  12      141.70      151.62      3.40 o 
   5  -2  12        1.60        1.73      1.06 o 
   6  -2  12      140.49      143.44      5.83 o 
  -5  -1  12      378.46      382.75      8.23 o 
  -4  -1  12      979.90      996.11     11.86 o 
  -3  -1  12      348.76      355.56      8.64 o 
  -2  -1  12       17.78       18.98      1.70 o 
  -1  -1  12       12.77       12.28      1.43 o 
   0  -1  12       33.76       31.77      1.85 o 
   1  -1  12      307.44      299.55      4.91 o 
   2  -1  12       24.28       20.04      1.52 o 
   3  -1  12        2.75        3.86      1.00 o 
   4  -1  12        4.98        5.00      1.16 o 
   5  -1  12      677.57      670.14      6.77 o 
   6  -1  12      393.56      407.05      5.51 o 
  -6   0  12      178.91      178.73      5.87 o 
  -5   0  12      654.32      655.07      9.61 o 
  -4   0  12       55.63       48.91      1.91 o 
  -3   0  12      134.70      139.35      2.94 o 
  -2   0  12      263.81      251.79      3.60 o 
  -1   0  12       38.37       37.11      1.30 o 
   0   0  12      305.51      291.67      3.52 o 
   1   0  12       70.18       61.90      1.51 o 
   2   0  12        2.03        4.99      0.68 o 
   3   0  12      232.35      212.11      3.18 o 
   4   0  12      863.61      840.89      8.05 o 
   5   0  12      177.72      174.22      4.03 o 
   6   0  12       18.45       22.35      1.33 o 
   7   0  12        4.11        4.70      1.82 o 
  -6   1  12        3.62        6.99      2.00 o 
  -5   1  12      835.13      832.21      9.26 o 
  -4   1  12      733.48      729.12      8.17 o 
  -3   1  12      236.60      234.44      3.99 o 
  -2   1  12      377.72      347.48      4.42 o 
  -1   1  12      196.70      201.81      3.12 o 
   0   1  12      337.11      298.87      3.57 o 
   1   1  12       41.50       39.63      1.35 o 
   2   1  12      690.54      654.84      6.17 o 
   3   1  12      710.75      725.20      7.61 o 
   4   1  12       86.02       90.60      2.25 o 
   5   1  12      154.35      154.70      2.91 o 
   6   1  12       19.62       23.47      1.41 o 
   7   1  12       13.09       12.10      1.32 o 
  -6   2  12     1091.31     1064.48     17.26 o 
  -5   2  12     1044.20     1067.25     11.38 o 
  -4   2  12      162.40      157.27      3.84 o 
  -3   2  12      614.13      591.84      8.78 o 
  -2   2  12      591.20      587.38      7.29 o 
  -1   2  12      365.31      350.33      5.12 o 
   0   2  12      389.77      376.57      4.74 o 
   1   2  12      556.28      573.31      6.26 o 
   2   2  12      593.57      580.08      6.39 o 
   3   2  12      252.21      249.12      4.08 o 
   4   2  12       87.50       77.64      2.35 o 
   5   2  12        0.36        0.79      0.76 o 
   6   2  12        1.17        1.93      0.83 o 
   7   2  12      132.16      126.05      3.36 o 
  -6   3  12      612.47      595.75     12.00 o 
  -5   3  12      581.13      577.08      8.56 o 
  -4   3  12      531.92      528.16      8.77 o 
  -3   3  12     1154.55     1114.73     12.03 o 
  -2   3  12      158.76      170.81      3.68 o 
  -1   3  12      340.13      316.82      5.05 o 
   0   3  12       65.43       77.97      2.16 o 
   1   3  12       12.88       14.02      1.18 o 
   2   3  12     1051.31     1047.71     10.54 o 
   3   3  12      269.01      261.54      4.32 o 
   4   3  12        5.80        5.97      0.94 o 
   5   3  12      141.78      145.42      3.39 o 
   6   3  12      310.67      305.02      5.22 o 
   7   3  12       21.38       19.53      1.86 o 
  -6   4  12      225.22      223.65      7.09 o 
  -5   4  12      621.12      626.57      6.91 o 
  -4   4  12      655.75      666.44      7.36 o 
  -3   4  12        4.00        6.29      0.90 o 
  -2   4  12       14.96       16.17      1.45 o 
  -1   4  12      109.01       99.08      2.41 o 
   0   4  12     1172.77     1119.02     11.10 o 
   1   4  12     1177.34     1179.38      9.89 o 
   2   4  12      263.71      226.12      3.88 o 
   3   4  12        0.80        2.52      0.86 o 
   4   4  12      448.33      415.94      5.33 o 
   5   4  12      164.29      164.65      3.32 o 
   6   4  12      100.57       99.09      2.75 o 
   7   4  12       71.83       72.53      2.52 o 
  -6   5  12      177.18      172.11      6.31 o 
  -5   5  12        2.48        6.03      1.12 o 
  -4   5  12      636.90      639.91      8.98 o 
  -3   5  12      968.05      978.63     11.22 o 
  -2   5  12      709.46      694.22      8.70 o 
  -1   5  12     2581.22     2522.43     21.03 o 
   0   5  12     1136.64     1143.03     14.58 o 
   1   5  12       95.56       80.52      2.51 o 
   2   5  12      110.06       96.04      2.87 o 
   3   5  12      404.86      412.17      6.11 o 
   4   5  12      370.88      362.02      5.40 o 
   5   5  12        0.50        1.72      0.97 o 
   6   5  12       45.63       45.87      2.37 o 
   7   5  12       15.80       16.96      1.71 o 
  -5   6  12     1709.17     1705.63     18.64 o 
  -4   6  12      740.32      741.72      9.69 o 
  -3   6  12     1563.34     1545.72     15.94 o 
  -2   6  12     1812.45     1839.78     18.01 o 
  -1   6  12      690.42      668.77      8.64 o 
   0   6  12       10.53       11.03      1.31 o 
   1   6  12      517.88      472.29      6.46 o 
   2   6  12      503.62      513.42      6.88 o 
   3   6  12      161.87      156.48      3.45 o 
   4   6  12       37.49       36.51      2.19 o 
   5   6  12       23.94       27.61      2.32 o 
   6   6  12       32.80       30.57      2.04 o 
   7   6  12      207.73      219.19      5.19 o 
  -5   7  12     1173.82     1200.59     14.80 o 
  -4   7  12     1298.22     1260.05     12.95 o 
  -3   7  12     1094.64     1065.18     18.60 o 
  -2   7  12      285.56      263.15      5.17 o 
  -1   7  12       57.31       51.94      2.85 o 
   0   7  12      551.85      538.38      7.12 o 
   1   7  12      171.56      184.02      3.92 o 
   2   7  12       96.63      101.70      2.73 o 
   3   7  12      401.31      414.29      6.02 o 
   4   7  12      298.99      286.31      4.98 o 
   5   7  12      145.20      158.26      4.11 o 
   6   7  12      518.79      520.15      7.39 o 
   7   7  12       13.72       16.22      1.92 o 
  -4   8  12      530.54      525.40     10.16 o 
  -3   8  12      190.18      192.17      4.54 o 
  -2   8  12      111.08      118.50      3.56 o 
  -1   8  12       64.96       69.34      2.80 o 
   0   8  12        8.14       10.66      1.51 o 
   1   8  12     1035.44      984.49     10.82 o 
   2   8  12     1021.85     1041.05     10.42 o 
   3   8  12      502.32      490.70      6.79 o 
   4   8  12      406.67      410.82      6.74 o 
   5   8  12      341.23      350.83      6.32 o 
   6   8  12       39.10       35.39      2.70 o 
   7   8  12        0.51        1.48      1.79 o 
  -4   9  12        0.01        1.11      2.50 o 
  -3   9  12      199.03      194.67      5.83 o 
  -2   9  12      124.66      125.74      4.06 o 
  -1   9  12      999.21      988.33     14.74 o 
   0   9  12     2581.63     2553.80     32.73 o 
   1   9  12     1703.60     1687.77     15.90 o 
   2   9  12      405.67      403.00      5.97 o 
   3   9  12      548.14      559.79      8.90 o 
   4   9  12      286.97      297.48      8.24 o 
   5   9  12       25.23       26.97      2.44 o 
   6   9  12       49.89       53.86      3.87 o 
  -3  10  12      639.20      679.56     14.39 o 
  -2  10  12     1912.69     1952.09     19.68 o 
  -1  10  12     2798.75     2811.71     24.20 o 
   0  10  12      834.57      863.40     10.07 o 
   1  10  12      188.14      187.72      3.90 o 
   2  10  12      699.30      692.59      8.10 o 
   3  10  12      243.79      267.41      6.99 o 
   4  10  12       22.97       19.82      1.71 o 
   5  10  12       70.03       71.40      3.07 o 
   6  10  12       36.82       42.94      3.28 o 
  -2  11  12     1093.60     1062.20     19.86 o 
  -1  11  12      158.20      167.06      4.87 o 
   0  11  12      202.36      202.29      4.84 o 
   1  11  12      488.59      493.89      7.75 o 
   2  11  12       43.11       42.57      2.42 o 
   3  11  12       10.25       10.11      1.57 o 
   4  11  12        0.30        3.61      1.45 o 
   5  11  12      113.62      119.86      4.57 o 
  -1  12  12      284.57      291.14     10.98 o 
   0  12  12      228.37      231.55      9.78 o 
   1  12  12        2.02        2.02      2.69 o 
   2  12  12      101.52      105.67      4.88 o 
   3  12  12      198.92      204.61      6.54 o 
   4  12  12      780.33      799.05     19.37 o 
  -1  -4  13       39.97       41.50      6.06 o 
   0  -4  13       23.08       17.22      3.32 o 
   1  -4  13       68.31       65.82      5.91 o 
   2  -4  13      652.11      688.29     24.25 o 
  -3  -3  13       13.36       12.41      2.72 o 
  -2  -3  13      106.96      108.90      5.38 o 
  -1  -3  13       78.75       87.94      6.05 o 
   0  -3  13      168.20      161.48      5.41 o 
   1  -3  13     1555.62     1530.55     21.29 o 
   2  -3  13     1116.00     1131.35     21.12 o 
   3  -3  13      302.56      308.17      7.25 o 
  -4  -2  13      127.03      127.92      5.26 o 
  -3  -2  13       62.89       60.72      4.72 o 
  -2  -2  13       59.26       48.18      3.48 o 
  -1  -2  13      331.61      347.21      9.70 o 
   0  -2  13     1282.19     1249.09     18.44 o 
   1  -2  13      104.58       97.88      4.35 o 
   2  -2  13       30.38       26.10      2.72 o 
   3  -2  13        1.70        1.21      1.09 o 
   4  -2  13        1.72        2.99      1.32 o 
  -4  -1  13      202.05      208.25      5.78 o 
  -3  -1  13      148.76      152.52      4.22 o 
  -2  -1  13      782.48      802.51     10.63 o 
  -1  -1  13      451.45      466.86      7.63 o 
   0  -1  13        0.16        0.40      1.03 o 
   1  -1  13       58.97       60.52      3.29 o 
   2  -1  13       45.01       53.00      2.47 o 
   3  -1  13       18.74       21.64      1.89 o 
   4  -1  13       93.63       87.69      2.98 o 
   5  -1  13      138.07      133.66      3.80 o 
  -4   0  13      115.78      110.60      3.21 o 
  -3   0  13      265.68      278.92      4.53 o 
  -2   0  13       62.96       66.88      3.11 o 
  -1   0  13      128.36      134.53      3.76 o 
   0   0  13        9.62        9.04      1.29 o 
   1   0  13        3.54        3.79      1.25 o 
   2   0  13        0.36        2.12      1.03 o 
   3   0  13      219.26      202.83      3.66 o 
   4   0  13      162.02      160.45      2.84 o 
   5   0  13      708.31      723.23      8.99 o 
  -5   1  13       70.28       68.29      3.95 o 
  -4   1  13       90.15       87.25      3.27 o 
  -3   1  13        1.76        2.57      0.99 o 
  -2   1  13      323.03      327.58      4.90 o 
  -1   1  13        0.31        1.75      0.75 o 
   0   1  13        4.13        8.89      0.94 o 
   1   1  13       24.31       24.49      1.39 o 
   2   1  13      795.52      782.69      7.79 o 
   3   1  13      492.12      473.61      5.72 o 
   4   1  13      638.78      643.35      7.16 o 
   5   1  13      416.79      395.51      5.16 o 
   6   1  13      221.80      213.07      5.51 o 
  -5   2  13        5.16        9.37      2.13 o 
  -4   2  13      189.64      193.81      4.23 o 
  -3   2  13      150.00      143.24      3.95 o 
  -2   2  13       12.12       16.40      1.39 o 
  -1   2  13       70.41       74.87      2.29 o 
   0   2  13      333.61      320.11      4.56 o 
   1   2  13      492.20      461.33      6.34 o 
   2   2  13      147.34      145.42      3.14 o 
   3   2  13       11.24        9.03      1.20 o 
   4   2  13      189.10      191.27      3.71 o 
   5   2  13       76.00       78.62      2.57 o 
   6   2  13      199.26      196.36      4.25 o 
  -5   3  13      330.05      316.11      8.25 o 
  -4   3  13      164.57      160.27      4.07 o 
  -3   3  13        0.99        2.40      1.29 o 
  -2   3  13       87.11       72.97      2.50 o 
  -1   3  13      721.52      713.69      8.60 o 
   0   3  13      419.37      403.83      5.62 o 
   1   3  13        0.58        1.67      0.83 o 
   2   3  13       60.10       65.20      2.29 o 
   3   3  13        5.32        4.55      0.98 o 
   4   3  13      126.90      126.91      3.13 o 
   5   3  13      216.01      206.04      4.26 o 
   6   3  13       52.54       54.36      2.90 o 
  -5   4  13      164.23      154.74      5.81 o 
  -4   4  13        7.70       11.36      1.72 o 
  -3   4  13      190.14      187.31      4.73 o 
  -2   4  13      247.56      229.72      5.12 o 
  -1   4  13      141.27      142.10      3.50 o 
   0   4  13      143.73      141.30      3.26 o 
   1   4  13       29.31       26.94      1.71 o 
   2   4  13       18.77       17.00      1.45 o 
   3   4  13       22.64       29.56      4.19 o 
   4   4  13        8.54        6.98      1.30 o 
   5   4  13      103.03      125.55      3.62 o 
   6   4  13      352.16      369.59      8.41 o 
   7   4  13      400.44      383.47     21.14 o 
  -5   5  13       57.74       61.74      4.31 o 
  -4   5  13      160.77      145.93      3.60 o 
  -3   5  13      434.97      461.46      6.94 o 
  -2   5  13       37.78       39.81      2.20 o 
  -1   5  13      222.68      223.75      4.12 o 
   0   5  13        9.79        6.67      1.08 o 
   1   5  13        1.45        2.32      0.91 o 
   2   5  13      146.51      145.22      3.36 o 
   3   5  13        8.61       11.31      1.69 o 
   4   5  13      115.90      121.97      3.72 o 
   5   5  13      481.71      470.19      6.59 o 
   6   5  13      974.29     1034.02     20.79 o 
   7   5  13      121.86      122.49     12.12 o 
  -4   6  13       46.37       46.92      2.74 o 
  -3   6  13      493.79      481.65      7.33 o 
  -2   6  13      129.18      123.19      3.50 o 
  -1   6  13       22.99       21.04      1.80 o 
   0   6  13        1.14        8.39      2.37 o 
   1   6  13      145.93      145.48      3.46 o 
   2   6  13       26.38       29.10      2.12 o 
   3   6  13       31.07       26.57      1.94 o 
   4   6  13      563.13      566.50      7.93 o 
   5   6  13      219.23      211.74      4.97 o 
   6   6  13        5.25        6.26      1.42 o 
  -4   7  13      589.39      584.38     12.09 o 
  -3   7  13      444.90      455.49      7.34 o 
  -2   7  13        1.11        1.16      1.16 o 
  -1   7  13      623.83      636.37      9.70 o 
   0   7  13      140.42      132.08      3.63 o 
   1   7  13      218.11      209.46      4.29 o 
   2   7  13       60.61       61.47      2.60 o 
   3   7  13      546.46      538.15      7.87 o 
   4   7  13       11.97       10.07      1.37 o 
   5   7  13      237.49      249.46      5.25 o 
   6   7  13      260.38      268.03      6.36 o 
  -3   8  13       77.10       79.50      3.50 o 
  -2   8  13      154.97      142.80      4.47 o 
  -1   8  13      192.37      200.18      4.65 o 
   0   8  13       54.65       53.82      2.73 o 
   1   8  13       62.18       55.04      2.51 o 
   2   8  13        6.07        9.20      1.55 o 
   3   8  13      116.26      125.31      3.36 o 
   4   8  13      375.38      377.51      6.70 o 
   5   8  13        1.73        1.99      1.21 o 
   6   8  13        5.06        6.19      1.98 o 
  -3   9  13      129.02      123.27      6.76 o 
  -2   9  13      326.93      332.20      9.38 o 
  -1   9  13       38.98       39.95      3.17 o 
   0   9  13       26.02       26.29      2.34 o 
   1   9  13      148.27      161.83      4.68 o 
   2   9  13      272.90      256.00      6.11 o 
   3   9  13      357.09      370.92      7.18 o 
   4   9  13        2.38        3.61      1.60 o 
   5   9  13        3.03        1.92      1.63 o 
  -2  10  13       61.13       67.45      5.75 o 
  -1  10  13      273.03      296.32      8.97 o 
   0  10  13        2.04        0.35      1.94 o 
   1  10  13      723.04      742.58     13.74 o 
   2  10  13       30.95       26.48      2.85 o 
   3  10  13        0.89        0.97      1.42 o 
   4  10  13        0.64        1.20      1.55 o 
   5  10  13      500.05      498.90     11.93 o 
   0  11  13      858.08      866.38     15.03 o 
   1  11  13       66.13       67.68      3.55 o 
   2  11  13        3.21        3.33      1.55 o 
   3  11  13      283.22      295.09      7.00 o 
   4  11  13      250.16      268.13     17.25 o 
  -1  -2  14      998.52     1006.86     37.93 o 
   0  -2  14     1690.73     1720.34     42.92 o 
   1  -2  14      595.78      571.59     34.97 o 
   2  -2  14     2190.97     2181.71     28.79 o 
  -2  -1  14     1260.20     1317.77     46.71 o 
  -1  -1  14     1146.57     1157.02     32.00 o 
   0  -1  14      780.29      756.15     15.89 o 
   1  -1  14     1529.89     1561.94     28.27 o 
   2  -1  14      230.48      218.71      6.53 o 
   3  -1  14        9.86       11.64      2.22 o 
  -3   0  14     1104.78     1099.84     16.45 o 
  -2   0  14      423.63      441.21      8.23 o 
  -1   0  14      367.20      370.78      7.25 o 
   0   0  14       68.21       62.88      2.87 o 
   1   0  14        3.17        3.35      1.38 o 
   2   0  14      252.78      267.67      5.90 o 
   3   0  14        0.80        5.43      1.52 o 
   4   0  14      480.55      481.89      8.27 o 
  -3   1  14      116.49      123.07      3.58 o 
  -2   1  14       26.03       29.13      1.86 o 
  -1   1  14       66.04       64.76      1.96 o 
   0   1  14       11.57       11.59      1.00 o 
   1   1  14       74.77       68.14      1.99 o 
   2   1  14      251.36      252.90      3.97 o 
   3   1  14      332.13      310.51      5.02 o 
   4   1  14     1951.63     1968.60     21.04 o 
   5   1  14     1489.30     1464.75     30.70 o 
  -3   2  14        6.46        5.26      1.82 o 
  -2   2  14        3.70        4.75      1.06 o 
  -1   2  14      232.51      219.09      3.81 o 
   0   2  14      344.16      334.90      4.90 o 
   1   2  14      510.16      493.01      5.74 o 
   2   2  14      712.47      657.90      7.54 o 
   3   2  14     2929.97     2939.94     22.49 o 
   4   2  14     1107.82     1072.71     10.81 o 
   5   2  14      306.15      301.45      7.25 o 
  -4   3  14       79.74       90.77      5.39 o 
  -3   3  14       28.61       27.02      2.32 o 
  -2   3  14      228.37      217.38      4.32 o 
  -1   3  14      410.67      383.79      6.79 o 
   0   3  14      579.38      554.74      7.38 o 
   1   3  14     1847.42     1763.15     14.81 o 
   2   3  14     2017.34     1973.65     16.62 o 
   3   3  14      551.57      559.71      7.28 o 
   4   3  14        0.36        1.13      1.16 o 
   5   3  14      446.59      468.43      7.41 o 
  -4   4  14       47.01       51.61      6.84 o 
  -3   4  14      417.81      411.05     11.70 o 
  -2   4  14      336.64      325.60      5.66 o 
  -1   4  14      672.61      641.36      8.45 o 
   0   4  14      788.40      763.23      8.87 o 
   1   4  14      296.20      280.58      4.85 o 
   2   4  14       35.17       32.50      1.98 o 
   3   4  14       70.34       72.14      2.82 o 
   4   4  14        0.41        0.92      1.40 o 
   5   4  14      182.84      173.81      7.03 o 
  -3   5  14      241.79      220.71      6.79 o 
  -2   5  14      429.55      427.72      7.65 o 
  -1   5  14      246.31      237.62      5.40 o 
   0   5  14       31.82       32.16      2.23 o 
   1   5  14      161.85      162.58      4.12 o 
   2   5  14       45.58       39.82      2.43 o 
   3   5  14       66.73       65.68      2.92 o 
   4   5  14      194.78      178.01      5.70 o 
   5   5  14     1173.56     1210.36     17.49 o 
  -3   6  14       23.52       29.34      2.57 o 
  -2   6  14       48.11       50.97      2.69 o 
  -1   6  14      301.61      325.92      5.73 o 
   0   6  14      367.85      363.13      5.70 o 
   1   6  14       53.05       49.23      2.35 o 
   2   6  14       39.36       35.47      2.09 o 
   3   6  14      478.32      447.00      6.65 o 
   4   6  14     1154.59     1139.18     15.76 o 
   5   6  14      740.51      760.83     12.50 o 
  -3   7  14        0.18        0.41      1.68 o 
  -2   7  14      335.98      357.75      6.68 o 
  -1   7  14      149.98      140.46      3.85 o 
   0   7  14       14.53       18.81      1.80 o 
   1   7  14      256.75      261.44      5.21 o 
   2   7  14     1018.57      983.22     11.07 o 
   3   7  14      926.36      909.86     12.47 o 
   4   7  14      402.57      414.11      7.46 o 
   5   7  14      158.77      150.47      4.91 o 
  -2   8  14       66.07       69.73      4.41 o 
  -1   8  14       22.79       31.68      2.88 o 
   0   8  14      448.86      474.08      7.96 o 
   1   8  14      417.11      396.15      6.81 o 
   2   8  14      144.77      144.27      3.85 o 
   3   8  14        2.17        3.07      1.46 o 
   4   8  14        5.01        3.89      1.50 o 
   5   8  14       15.17       16.19      3.68 o 
  -1   9  14      279.60      290.47     19.90 o 
   0   9  14      498.45      518.89      9.83 o 
   1   9  14        0.17        0.37      1.42 o 
   2   9  14       17.93       14.25      2.21 o 
   3   9  14       29.06       32.81      3.70 o 
   4   9  14       79.25       78.47      4.34 o 
   0  10  14      327.25      380.67     18.03 o 
   1  10  14      325.56      341.46     11.37 o 
   2  10  14        0.71        1.80      2.43 o 
  -1   1  15      466.71      466.33      9.89 o 
   0   1  15      112.60      119.43      4.36 o 
   1   1  15      164.10      160.77      4.50 o 
   2   1  15      160.95      170.01      5.81 o 
  -1   2  15        2.68        5.67      1.77 o 
   0   2  15        5.84        7.18      1.86 o 
   1   2  15        0.21       -0.34      1.29 o 
   2   2  15     1395.26     1426.82     16.92 o 
   3   2  15     1253.70     1289.55     17.52 o 
  -2   3  15        1.70        2.33      1.67 o 
  -1   3  15       93.89       93.28      4.42 o 
   0   3  15      584.70      596.30     12.58 o 
   1   3  15     1801.29     1745.92     19.01 o 
   2   3  15     2047.78     2109.20     22.08 o 
   3   3  15      805.63      765.85     14.85 o 
  -2   4  15      679.47      684.52     19.04 o 
  -1   4  15     1511.90     1445.84     18.03 o 
   0   4  15     2373.28     2325.44     25.96 o 
   1   4  15     1507.73     1456.86     16.60 o 
   2   4  15      894.39      825.60     11.33 o 
   3   4  15     1130.24     1119.06     14.07 o 
   4   4  15      202.82      180.62     13.68 o 
  -2   5  15     2238.79     2295.53     53.63 o 
  -1   5  15      954.57      875.20     15.23 o 
   0   5  15      878.30      901.10     13.66 o 
   1   5  15      520.66      489.72      9.47 o 
   2   5  15      200.69      183.78     12.03 o 
   3   5  15      280.32      308.29      7.53 o 
   4   5  15       31.86       35.30      4.59 o 
  -1   6  15       18.48       17.60      2.80 o 
   0   6  15      202.17      207.84      5.96 o 
   1   6  15       20.26       19.97      2.47 o 
   2   6  15       37.85       38.23      3.12 o 
   3   6  15      147.68      126.54      5.61 o 
   0   7  15       88.09       97.22      3.92 o 
   1   7  15      190.20      168.79      4.66 o 
   2   7  15      598.46      610.64     17.26 o 
   3   7  15      976.48      973.97     15.55 o 
   1   8  15      588.12      545.78     11.94 o 
   2   8  15     1696.28     1747.52     26.67 o 
                                                 
